# Supplementary material for: Core binding factor subunit β plays diverse and essential roles in the male germline
Source: Front Cell Dev Biol. 2023 Nov 2;11:1284184. doi: 10.3389/fcell.2023.1284184 (PMC10653448; doi:10.3389/fcell.2023.1284184)
Supplement: Supplementary file 2 [file Table1.XLSX]

## Sheet: P6_Overall_P-value
Gene	Comparison	Log2FC	Fold Change	p-value
Pgrmc1	cKO - Control	-200.488	8.49885e-88	0.0415783
Gm21783	cKO - Control	-179.019	1.79154e-78	0.0425931
Lsm14a	cKO - Control	-73.5909	1.0962e-32	0.0386685
1110065P20Rik	cKO - Control	-69.8687	4.5334e-31	0.0144979
Nppa	cKO - Control	-54.4591	2.23205e-24	0.0442113
2310061I04Rik	cKO - Control	-45.598	1.57419e-20	0.0278864
Rnf38	cKO - Control	-43.5252	1.25092e-19	4.54076e-05
Ccl4	cKO - Control	-42.4921	3.51484e-19	0.0466766
Mrgpra9	cKO - Control	-38.8874	1.2925e-17	0.0243078
Nr3c1	cKO - Control	-36.408	1.54247e-16	0.0171018
AI413582	cKO - Control	-35.4217	4.13576e-16	0.0237736
Gimap4	cKO - Control	-35.3866	4.28325e-16	0.0410011
Gypc	cKO - Control	-34.7336	8.22981e-16	0.0253221
Mtfp1	cKO - Control	-34.4457	1.09753e-15	0.0450208
Ubald2	cKO - Control	-33.2925	3.47721e-15	0.0216825
Mt1	cKO - Control	-32.7197	6.16632e-15	0.0429703
Gm8909	cKO - Control	-31.8171	1.52061e-14	0.0209498
Abhd12	cKO - Control	-29.3174	1.85186e-13	0.0418762
Gjb1	cKO - Control	-29.03	2.46848e-13	0.0444502
B9d2	cKO - Control	-29.0004	2.54272e-13	0.0107947
Ccnq	cKO - Control	-28.0922	6.30565e-13	0.0115026
Sim1	cKO - Control	-27.5684	1.06461e-12	0.0374977
Agfg2	cKO - Control	-26.3559	3.57917e-12	0.0130499
Sprr2b	cKO - Control	-26.2093	4.14417e-12	0.0454441
Cd209a	cKO - Control	-26.1996	4.18459e-12	0.0274383
Nme2	cKO - Control	-25.796	6.26515e-12	0.000166772
Eif4ebp1	cKO - Control	-25.6665	7.1312e-12	0.00680034
Zfp628	cKO - Control	-25.5475	8.03278e-12	0.0408042
Klk6	cKO - Control	-23.6527	5.34252e-11	0.0087144
Maff	cKO - Control	-23.3844	6.98663e-11	0.042355
Gng4	cKO - Control	-23.1831	8.54478e-11	0.00202452
Gm19426	cKO - Control	-22.734	1.33892e-10	0.000328768
Mfsd4b5	cKO - Control	-22.6207	1.4996e-10	0.0344636
Sspo	cKO - Control	-22.521	1.65666e-10	0.013611
Csgalnact1	cKO - Control	-21.9741	2.86269e-10	0.0404087
Spag8	cKO - Control	-21.941	2.95888e-10	0.0332877
Cdc5l	cKO - Control	-18.6202	8.19137e-09	0.0473963
Zbtb49	cKO - Control	-18.1667	1.28913e-08	0.0202615
Gm33153	cKO - Control	-18.0907	1.391e-08	0.0302123
Mrto4	cKO - Control	-17.8277	1.8094e-08	0.0248123
Calcb	cKO - Control	-17.7725	1.91209e-08	0.0419716
Olig2	cKO - Control	-17.3682	2.86462e-08	0.0261378
Eif4ebp2	cKO - Control	-17.346	2.92903e-08	0.00204329
Cip2a	cKO - Control	-17.1728	3.48295e-08	0.0053825
Gast	cKO - Control	-17.0315	4.01145e-08	0.045699
Psap	cKO - Control	-16.8062	5.02524e-08	0.0289538
Olfr1215	cKO - Control	-16.6271	6.01088e-08	0.0124515
A630073D07Rik	cKO - Control	-16.6197	6.05533e-08	0.0141509
Smad3	cKO - Control	-16.6184	6.06322e-08	0.012714
Ipmk	cKO - Control	-16.5368	6.57908e-08	0.00966414
Vmn1r77	cKO - Control	-16.305	8.29485e-08	0.00552284
Slc23a4	cKO - Control	-16.1391	9.7923e-08	0.00471099
Lce1a1	cKO - Control	-16.039	1.08234e-07	0.0115247
Krtap12-1	cKO - Control	-15.9518	1.18088e-07	0.0408744
Sdhd	cKO - Control	-15.8881	1.25861e-07	0.00291268
Morf4l2	cKO - Control	-15.728	1.4771e-07	0.0252397
En2	cKO - Control	-15.4372	1.97565e-07	0.00647224
Gm5916	cKO - Control	-15.288	2.29361e-07	0.0319344
Muc5b	cKO - Control	-15.2779	2.31691e-07	0.0243941
Serinc1	cKO - Control	-15.2457	2.39274e-07	0.0182923
Sprr2e	cKO - Control	-15.1695	2.58203e-07	0.0485776
Nmrk2	cKO - Control	-14.7183	4.05429e-07	0.000723518
Lif	cKO - Control	-14.6941	4.1535e-07	0.00147453
Syt10	cKO - Control	-14.6183	4.48087e-07	0.000972564
Lingo3	cKO - Control	-14.5813	4.64986e-07	0.0309621
Nxph2	cKO - Control	-14.4221	5.45198e-07	0.000241268
Mdh1	cKO - Control	-14.1168	7.39832e-07	0.000178931
Dnaja1	cKO - Control	-14.1111	7.44069e-07	0.0120894
Olfr1272	cKO - Control	-13.9339	8.8839e-07	0.0152245
Ccm2l	cKO - Control	-13.8918	9.26529e-07	0.0290659
Mrpl34	cKO - Control	-13.8578	9.58579e-07	0.00349527
Snrpa	cKO - Control	-13.7107	1.11046e-06	0.00651336
Tgfbr1	cKO - Control	-13.6998	1.12262e-06	0.00101606
Bglap	cKO - Control	-13.5008	1.36991e-06	0.0313685
Lmbr1	cKO - Control	-13.4992	1.37203e-06	0.0373005
Prcd	cKO - Control	-13.3702	1.56092e-06	0.0468234
Nln	cKO - Control	-13.3605	1.5762e-06	0.00902281
Zfp113	cKO - Control	-13.2858	1.69842e-06	0.0172117
Mrps12	cKO - Control	-13.2128	1.82708e-06	0.0305924
Colca2	cKO - Control	-13.041	2.16956e-06	0.000112699
Nos1	cKO - Control	-13.0211	2.21312e-06	0.00638425
Fgd6	cKO - Control	-12.9448	2.38861e-06	0.0199992
Cldn14	cKO - Control	-12.9135	2.46465e-06	0.00784191
Tpbg	cKO - Control	-12.8107	2.73143e-06	0.0146549
Piwil2	cKO - Control	-12.6811	3.10944e-06	0.0240801
Ccser1	cKO - Control	-12.6608	3.17298e-06	0.00721737
Bbc3	cKO - Control	-12.5785	3.44538e-06	0.0104229
Kcng4	cKO - Control	-12.5664	3.48724e-06	0.0296697
Dmrtc1b	cKO - Control	-12.5406	3.57849e-06	0.0251728
Olfr1184	cKO - Control	-12.4523	3.90889e-06	0.00588302
Olfr96	cKO - Control	-12.4026	4.10772e-06	0.00597328
Amdhd1	cKO - Control	-12.3945	4.14132e-06	0.00381429
Car2	cKO - Control	-12.3311	4.41256e-06	0.0232442
Col6a2	cKO - Control	-12.2437	4.81513e-06	0.0124657
Cabp2	cKO - Control	-12.222	4.92091e-06	0.0476039
Senp7	cKO - Control	-12.1164	5.46927e-06	0.0045902
Cldn34b3	cKO - Control	-12.1158	5.47254e-06	0.0235107
Dnajb1	cKO - Control	-11.9514	6.44995e-06	0.0115779
Bri3bp	cKO - Control	-11.9324	6.57364e-06	0.0065268
Cngb3	cKO - Control	-11.9164	6.68016e-06	0.000838327
Vwce	cKO - Control	-11.8572	7.08701e-06	0.0141872
P3h4	cKO - Control	-11.8362	7.23744e-06	0.0218708
Fank1	cKO - Control	-11.8118	7.41655e-06	0.0235914
Olfr1420	cKO - Control	-11.8017	7.49155e-06	0.0142743
Olfr1087	cKO - Control	-11.7818	7.64224e-06	0.00994365
Olfr322	cKO - Control	-11.7542	7.85665e-06	0.0136628
Isx	cKO - Control	-11.7383	7.98179e-06	0.00316283
Hoxa7	cKO - Control	-11.7155	8.16655e-06	0.0219257
Sec22c	cKO - Control	-11.5796	9.35522e-06	0.0411357
Ostm1	cKO - Control	-11.5173	9.95621e-06	0.0342035
Elob	cKO - Control	-11.4996	1.01346e-05	0.0207364
Osgin2	cKO - Control	-11.3786	1.14373e-05	0.0421574
Ddx6	cKO - Control	-11.3658	1.15849e-05	0.0439219
Evi2	cKO - Control	-11.3484	1.17884e-05	0.038164
1700024G13Rik	cKO - Control	-11.281	1.26097e-05	0.02166
Olfr522	cKO - Control	-11.2071	1.35778e-05	0.00190365
Nfe2l3	cKO - Control	-11.1752	1.40177e-05	0.00748571
Gm12394	cKO - Control	-11.1628	1.41923e-05	0.0421284
Ptpn11	cKO - Control	-11.143	1.44758e-05	0.00545799
Slain2	cKO - Control	-11.0672	1.56159e-05	0.0238098
4930523C07Rik	cKO - Control	-11.0315	1.61838e-05	0.00683641
Ifitm2	cKO - Control	-10.9229	1.80397e-05	0.0297866
Egln1	cKO - Control	-10.8265	1.98655e-05	0.00120667
Gm6551	cKO - Control	-10.8132	2.01311e-05	0.0391436
Sod2	cKO - Control	-10.7548	2.13426e-05	0.00534561
Dkk1	cKO - Control	-10.7156	2.21959e-05	0.0197684
Lce1d	cKO - Control	-10.5166	2.70822e-05	0.00934099
Tmem65	cKO - Control	-10.5124	2.71969e-05	0.0416578
Dpm3	cKO - Control	-10.5009	2.75124e-05	0.0386054
Siah2	cKO - Control	-10.3665	3.14703e-05	0.0199914
Smim41	cKO - Control	-10.3638	3.15547e-05	0.0492677
Parg	cKO - Control	-10.3619	3.16129e-05	0.00798075
Prkar1a	cKO - Control	-10.3514	3.19488e-05	0.0313183
Ears2	cKO - Control	-10.3349	3.24782e-05	0.0206675
Krt10	cKO - Control	-10.3158	3.31069e-05	0.0479596
Nasp	cKO - Control	-10.3153	3.31209e-05	0.000878805
Fcgr1	cKO - Control	-10.2951	3.37997e-05	0.0338027
Gm32611	cKO - Control	-10.2759	3.44522e-05	0.0338892
Marchf5	cKO - Control	-10.2258	3.62219e-05	0.0230604
Fam71f1	cKO - Control	-10.2102	3.67934e-05	0.000237311
Nkx1-2	cKO - Control	-10.1883	3.76092e-05	0.0383904
Olfr1022	cKO - Control	-10.1689	3.83454e-05	0.0228487
Arhgef18	cKO - Control	-10.1399	3.94713e-05	0.0146417
Nfkbil1	cKO - Control	-10.1151	4.04624e-05	0.00946372
4930470P17Rik	cKO - Control	-10.1085	4.07337e-05	0.0473641
Prl2a1	cKO - Control	-10.0586	4.28167e-05	0.0238128
Hlx	cKO - Control	-10.0256	4.42515e-05	0.00905963
Zfp263	cKO - Control	-10.0002	4.53889e-05	0.0113442
Clstn2	cKO - Control	-9.93317	4.85378e-05	0.0235684
Syt11	cKO - Control	-9.91013	4.9669e-05	0.0140935
Prcc	cKO - Control	-9.87301	5.15474e-05	0.00305867
Mtmr4	cKO - Control	-9.84888	5.28063e-05	0.0351829
Traf3ip1	cKO - Control	-9.82477	5.40948e-05	0.017017
Cyb5r1	cKO - Control	-9.78505	5.62869e-05	0.0307912
Lypd8l	cKO - Control	-9.72375	5.9845e-05	0.032159
Dgki	cKO - Control	-9.66443	6.35023e-05	0.00408
Olfr802	cKO - Control	-9.64943	6.44621e-05	0.0340626
Timm50	cKO - Control	-9.63782	6.52152e-05	0.0324382
Mrpl3	cKO - Control	-9.59881	6.78094e-05	0.0149609
Ccdc159	cKO - Control	-9.56011	7.04848e-05	0.00469481
Ppp6r2	cKO - Control	-9.54292	7.17072e-05	0.0199493
Zfp408	cKO - Control	-9.50408	7.4547e-05	0.0076558
Mpv17l	cKO - Control	-9.4968	7.50917e-05	0.00334107
Ptgr2	cKO - Control	-9.49083	7.55416e-05	0.0129945
1110032A03Rik	cKO - Control	-9.45823	7.80444e-05	0.0196431
Rasl12	cKO - Control	-9.44147	7.93634e-05	0.0365217
Erbin	cKO - Control	-9.42455	8.07179e-05	0.00787034
Slurp2	cKO - Control	-9.40701	8.21462e-05	0.0316764
Dnah7b	cKO - Control	-9.40682	8.21622e-05	0.0253944
Jtb	cKO - Control	-9.36167	8.59562e-05	0.005642
Lancl3	cKO - Control	-9.33764	8.80468e-05	0.0362409
Dok2	cKO - Control	-9.31401	9.01525e-05	0.0245093
Apmap	cKO - Control	-9.2955	9.18363e-05	0.0107012
Nsl1	cKO - Control	-9.28376	9.29215e-05	0.00906784
Cmpk1	cKO - Control	-9.28336	9.29582e-05	0.0117194
Hgsnat	cKO - Control	-9.26629	9.4559e-05	0.0215184
Klhl30	cKO - Control	-9.18026	0.000103054	0.0411321
Zfp267	cKO - Control	-9.09595	0.000112119	0.00883978
Zmat4	cKO - Control	-8.86002	0.000141952	0.0469051
Clec4b1	cKO - Control	-8.83904	0.000144961	0.0404348
Mcm7	cKO - Control	-8.78032	0.000153729	0.0269755
Ly86	cKO - Control	-8.77196	0.000155019	0.00874238
Bpifb2	cKO - Control	-8.68811	0.000168578	0.0121081
Oas1e	cKO - Control	-8.67556	0.000170707	0.0103732
Prkar2a	cKO - Control	-8.67369	0.000171027	0.0142799
Adgrg1	cKO - Control	-8.62454	0.000179643	0.0423798
Psma4	cKO - Control	-8.61655	0.000181084	0.0425825
Sec14l4	cKO - Control	-8.59336	0.000185332	0.0330309
Cplx4	cKO - Control	-8.57421	0.000188916	0.0135161
Akain1	cKO - Control	-8.55862	0.000191884	0.0262861
Rbm3	cKO - Control	-8.54449	0.000194614	0.0421775
Mrpl53	cKO - Control	-8.49791	0.000203893	0.0476162
Mbtps1	cKO - Control	-8.49075	0.000205359	0.0139848
Abhd2	cKO - Control	-8.44364	0.000215265	0.0433438
Api5	cKO - Control	-8.43159	0.000217875	0.0309225
Esp18	cKO - Control	-8.35072	0.000236226	0.0104355
Emc8	cKO - Control	-8.34859	0.000236729	0.0384773
S100a16	cKO - Control	-8.33638	0.000239638	0.0349267
Kel	cKO - Control	-8.19864	0.000275028	0.00661206
Rab11a	cKO - Control	-8.16893	0.000283321	0.0145504
Egr1	cKO - Control	-8.13152	0.00029412	0.0478971
Ubc	cKO - Control	-8.12898	0.00029487	0.0427148
Cbarp	cKO - Control	-8.1278	0.000295216	0.0356789
Ppargc1a	cKO - Control	-8.11544	0.000298889	0.0232778
Smlr1	cKO - Control	-8.10701	0.000301418	0.0415413
Setd4	cKO - Control	-8.03954	0.000322456	0.0178122
Minar1	cKO - Control	-8.01651	0.00032997	0.00430084
Sval1	cKO - Control	-7.97897	0.000342593	0.0347009
Fanci	cKO - Control	-7.96076	0.000348888	0.0166493
Lyl1	cKO - Control	-7.9502	0.00035259	0.0438178
Ptcra	cKO - Control	-7.90906	0.000367399	0.0373912
Entr1	cKO - Control	-7.88354	0.000376898	0.012764
Cilp	cKO - Control	-7.87388	0.000380555	0.0278545
Dnajc11	cKO - Control	-7.82455	0.000399797	0.0139737
Zfp217	cKO - Control	-7.7855	0.000415719	0.0334931
Tff2	cKO - Control	-7.71923	0.000444204	0.00339143
Gpr137c	cKO - Control	-7.70836	0.000449055	0.00725588
Col13a1	cKO - Control	-7.65576	0.000473308	0.0326976
Fcer1g	cKO - Control	-7.61166	0.00049465	0.018472
Mnx1	cKO - Control	-7.54492	0.000528788	0.0272045
Eaf1	cKO - Control	-7.51542	0.000544622	0.00585327
Golt1a	cKO - Control	-7.48448	0.000561738	0.00711045
Polr3d	cKO - Control	-7.47081	0.000569464	0.0478406
Msgn1	cKO - Control	-7.40147	0.000610357	0.049042
Eml2	cKO - Control	-7.39548	0.000614019	0.0349171
Cnksr1	cKO - Control	-7.38799	0.000618636	0.0242914
Slc25a39	cKO - Control	-7.37524	0.000626578	0.0383003
Zfp597	cKO - Control	-7.31185	0.000667581	0.0115472
Ikbip	cKO - Control	-7.3057	0.000671699	0.0360229
Arhgef2	cKO - Control	-7.27198	0.000694736	0.00801742
Nap1l4	cKO - Control	-7.19199	0.000752587	0.0222968
Rbbp8nl	cKO - Control	-7.16969	0.000769561	0.0376456
Aox4	cKO - Control	-7.15135	0.000783802	0.0361075
Stip1	cKO - Control	-7.14136	0.000791672	0.0440702
Psmd3	cKO - Control	-7.13413	0.000797419	0.014113
Abcf3	cKO - Control	-7.1028	0.000822797	0.0188646
Anapc2	cKO - Control	-7.08856	0.000834602	0.0180423
Gpr15	cKO - Control	-7.0865	0.000836322	0.0439192
Hoxc11	cKO - Control	-7.04556	0.000871272	0.0117818
Tpbpb	cKO - Control	-7.04093	0.000875314	0.0364885
Olfr3	cKO - Control	-7.02927	0.00088558	0.0420448
Tdo2	cKO - Control	-6.88124	0.00102687	0.00883696
Gm46915	cKO - Control	-6.83688	0.00107345	0.0438862
Hsd11b1	cKO - Control	-6.74296	0.00117915	0.0151762
Slc2a2	cKO - Control	-6.73034	0.00119413	0.0382097
Nptxr	cKO - Control	-6.72648	0.00119875	0.0165163
Gm4952	cKO - Control	-6.70587	0.00122371	0.0388081
Apool	cKO - Control	-6.61852	0.0013354	0.0163591
Nsmce3	cKO - Control	-6.56654	0.00140666	0.0366193
Cldn34a	cKO - Control	-6.55348	0.00142514	0.00752108
Rab7b	cKO - Control	-6.54675	0.00143477	0.0195385
Tango6	cKO - Control	-6.53161	0.00145665	0.0192589
Olfr688	cKO - Control	-6.50963	0.00148903	0.013573
Rims3	cKO - Control	-6.45897	0.0015664	0.0230686
Nell2	cKO - Control	-6.44271	0.00159209	0.0356932
Mrpl1	cKO - Control	-6.39548	0.00166908	0.0475229
St7	cKO - Control	-6.38806	0.00168152	0.04776
Plac8l1	cKO - Control	-6.35373	0.00174024	0.0490037
Jrk	cKO - Control	-6.32867	0.00178441	0.00847535
Tgoln1	cKO - Control	-6.32199	0.00179637	0.0218902
Ankle2	cKO - Control	-6.30526	0.00182667	0.0406429
Bambi	cKO - Control	-6.29825	0.00183952	0.0393775
Col10a1	cKO - Control	-6.26788	0.00189624	0.0173149
Rnf187	cKO - Control	-6.24108	0.00194775	0.0489068
Ppp2r2b	cKO - Control	-6.22443	0.00198046	0.0236163
Krtcap2	cKO - Control	-6.16609	0.00209942	0.0257121
Ndufs4	cKO - Control	-6.13912	0.00215682	0.0320611
Olfr1509	cKO - Control	-6.08836	0.00226912	0.0265915
Gstt2	cKO - Control	-6.07591	0.00229755	0.0189468
Ly6g5b	cKO - Control	-6.06222	0.00232923	0.0134356
Mapk8	cKO - Control	-6.05046	0.00235677	0.0269875
Zfyve9	cKO - Control	-6.0166	0.00243795	0.0265506
Slc22a2	cKO - Control	-5.8075	0.00300493	0.0380567
Olfr1014	cKO - Control	-5.76476	0.00313616	0.02588
Ogdh	cKO - Control	-5.75989	0.00315147	0.0438406
2900092C05Rik	cKO - Control	-5.69772	0.00335361	0.019162
Isy1	cKO - Control	-5.69448	0.00336448	0.0249987
Car11	cKO - Control	-5.6857	0.00339414	0.0157372
Lrriq3	cKO - Control	-5.62583	0.00360356	0.0498031
Grap2	cKO - Control	-5.54817	0.00389456	0.0368171
Alpk3	cKO - Control	-5.54424	0.00390993	0.0117564
Zfp444	cKO - Control	-5.52075	0.00400284	0.0241937
Usp21	cKO - Control	-5.40649	0.00448737	0.0441991
Casq1	cKO - Control	-5.3855	0.00458256	0.0319337
Ffar4	cKO - Control	-5.37717	0.00462089	0.0176565
4930404H24Rik	cKO - Control	-5.36546	0.0046753	0.0377436
Dlgap2	cKO - Control	-5.27386	0.00512379	0.0222848
Angpt4	cKO - Control	-5.19407	0.00554939	0.0398482
Dmrtb1	cKO - Control	-5.15587	0.00576549	0.0464965
Krt88	cKO - Control	-5.10651	0.00605718	0.0326594
Prr7	cKO - Control	-5.06525	0.00631235	0.0364409
Rem2	cKO - Control	-5.01293	0.00665141	0.021942
Ndufa7	cKO - Control	-4.97846	0.00688466	0.0336012
Katnal1	cKO - Control	-4.81671	0.00809337	0.0386125
4933421I07Rik	cKO - Control	-4.46749	0.011476	0.0430008
Calhm5	cKO - Control	-4.34897	0.0129201	0.0251498
Pon3	cKO - Control	-4.21853	0.0147203	0.0266816
Ccdc27	cKO - Control	-4.10257	0.0165302	0.0337773
Ccdc112	cKO - Control	3.80107	44.7488	0.0352454
Plekhs1	cKO - Control	4.11446	61.2189	0.0442039
Ccdc25	cKO - Control	4.26193	70.9469	0.0468169
Fam151b	cKO - Control	4.49144	89.2499	0.0377474
Asah2	cKO - Control	4.53465	93.1911	0.0227602
Apobr	cKO - Control	4.56348	95.917	0.0494232
Adam29	cKO - Control	4.64684	104.256	0.0414836
Tmod4	cKO - Control	4.69531	109.433	0.0415406
Trak2	cKO - Control	4.74756	115.303	0.0324437
Slc22a1	cKO - Control	4.86085	129.134	0.0491111
Ankrd13b	cKO - Control	4.87477	130.943	0.00877722
Mlph	cKO - Control	4.89938	134.206	0.0225319
Endog	cKO - Control	4.96803	143.743	0.0436605
Olfr1466	cKO - Control	4.9745	144.676	0.0425378
Dgat2l6	cKO - Control	4.98196	145.76	0.0226137
Mmp23	cKO - Control	4.99605	147.828	0.0150917
Aoc3	cKO - Control	4.99768	148.07	0.0444274
Galnt2	cKO - Control	5.02661	152.416	0.0475973
Aldh1a3	cKO - Control	5.05623	156.998	0.0282048
Jph1	cKO - Control	5.08447	161.495	0.0189861
Olfr978	cKO - Control	5.11559	166.599	0.0261614
Olfr898	cKO - Control	5.21347	183.731	0.0122158
Pcdhga5	cKO - Control	5.25249	191.041	0.032132
Frs2	cKO - Control	5.2923	198.8	0.0459031
Anxa3	cKO - Control	5.30187	200.711	0.0313321
Dnase1	cKO - Control	5.31656	203.681	0.000428739
Abhd11	cKO - Control	5.33615	207.711	0.0412359
Olfr1181	cKO - Control	5.37279	215.462	0.0359044
Hspa1l	cKO - Control	5.39355	219.983	0.0350352
Shkbp1	cKO - Control	5.46267	235.726	0.0267375
Rasal3	cKO - Control	5.46674	236.688	0.0373673
Creb3l1	cKO - Control	5.49607	243.732	0.0331821
Cdk5rap2	cKO - Control	5.50416	245.711	0.0379414
Hdac10	cKO - Control	5.53001	252.146	0.046554
Icos	cKO - Control	5.58019	265.121	0.0457634
Igfbpl1	cKO - Control	5.5831	265.893	0.0175003
Sav1	cKO - Control	5.58332	265.954	0.0388561
Pigs	cKO - Control	5.59777	269.823	0.0117616
Zan	cKO - Control	5.61569	274.702	0.0456924
Hspbp1	cKO - Control	5.62718	277.878	0.0310918
Riok2	cKO - Control	5.64881	283.952	0.0337734
Zfp786	cKO - Control	5.65616	286.047	0.0441417
Olfr560	cKO - Control	5.67112	290.359	0.0476
Rhcg	cKO - Control	5.67602	291.787	0.00985993
Srd5a2	cKO - Control	5.68766	295.201	0.0392485
Olfr1243	cKO - Control	5.69658	297.848	0.0461798
Apon	cKO - Control	5.72409	306.154	0.04134
Rhebl1	cKO - Control	5.73299	308.892	0.0334514
Borcs7	cKO - Control	5.7402	311.127	0.0338282
Slc25a42	cKO - Control	5.75034	314.299	0.0384328
Cluap1	cKO - Control	5.79091	327.312	0.0486626
Rhbdl3	cKO - Control	5.79702	329.317	0.0459869
Csnk2b	cKO - Control	5.80865	333.167	0.0195262
4930567H17Rik	cKO - Control	5.80904	333.299	0.0217173
C030006K11Rik	cKO - Control	5.81366	334.842	0.0412909
Ptx4	cKO - Control	5.82037	337.097	0.0207731
Sp1	cKO - Control	5.82434	338.437	0.048893
Adgrf1	cKO - Control	5.83465	341.945	0.0373059
Olfr1309	cKO - Control	5.8567	349.569	0.0357757
Dele1	cKO - Control	5.85719	349.741	0.02291
Siglec15	cKO - Control	5.86992	354.221	0.0280195
Zfp462	cKO - Control	5.88871	360.938	0.0398311
Arhgef10l	cKO - Control	5.89172	362.027	0.0492129
Ranbp6	cKO - Control	5.92115	372.841	0.0393123
Csf1r	cKO - Control	5.92429	374.013	0.0383393
Kcna10	cKO - Control	5.92551	374.468	0.0452856
Mtmr9	cKO - Control	5.92821	375.482	0.0417679
Soga3	cKO - Control	5.93569	378.301	0.0469691
Chic1	cKO - Control	5.96667	390.203	0.0414602
Elp1	cKO - Control	5.9672	390.412	0.0265415
Gm52363	cKO - Control	6.00546	405.636	0.029914
Sat1	cKO - Control	6.03228	416.665	0.00856708
Ltf	cKO - Control	6.04724	422.946	0.041517
Tspan1	cKO - Control	6.05006	424.139	0.0261504
Slco1a6	cKO - Control	6.05873	427.834	0.00168497
Cilk1	cKO - Control	6.07485	434.783	0.0494714
Ube2s	cKO - Control	6.08568	439.517	0.0412952
Penk	cKO - Control	6.08878	440.885	0.0399038
Vmn1r226	cKO - Control	6.11667	453.353	0.0446685
Itgal	cKO - Control	6.11729	453.635	0.0198358
Ccnc	cKO - Control	6.1238	456.597	0.00442988
BC053393	cKO - Control	6.14662	467.137	0.0348565
Gm51579	cKO - Control	6.17693	481.513	0.0138857
Olfr177	cKO - Control	6.18451	485.174	0.0370149
Chrne	cKO - Control	6.18823	486.985	0.0263174
Gjc2	cKO - Control	6.20513	495.281	0.0102239
Cln5	cKO - Control	6.20767	496.542	0.0402979
Ggcx	cKO - Control	6.21819	501.793	0.0164429
Fbxo28	cKO - Control	6.23616	510.894	0.0370592
Slc45a3	cKO - Control	6.24627	516.087	0.0383816
Skint7	cKO - Control	6.25599	521.125	0.0272828
Ankrd66	cKO - Control	6.26212	524.33	0.0197194
Parp10	cKO - Control	6.26941	528.168	0.0192775
Rnf223	cKO - Control	6.29705	542.968	0.0463516
Taf1a	cKO - Control	6.31338	551.906	0.0434038
Apobec4	cKO - Control	6.32017	555.67	0.0473443
Asic1	cKO - Control	6.32767	559.85	0.0271122
Mapkapk3	cKO - Control	6.35529	575.527	0.0207079
Leo1	cKO - Control	6.36479	581.023	0.0479843
Eogt	cKO - Control	6.39674	599.884	0.0442247
Eomes	cKO - Control	6.399	601.241	0.0231435
Spata45	cKO - Control	6.44652	630.507	0.0337846
Dhx35	cKO - Control	6.4473	630.999	0.0431188
Cyp26c1	cKO - Control	6.46335	641.205	0.0281199
Tbpl2	cKO - Control	6.54759	697.561	0.04941
Rnpepl1	cKO - Control	6.55396	702.021	0.0433346
Trappc14	cKO - Control	6.57994	720.499	0.0301202
Slc16a3	cKO - Control	6.60409	738.107	0.0324901
4931406B18Rik	cKO - Control	6.60796	740.969	0.0293145
Arpin	cKO - Control	6.62279	752.043	0.0317612
Bzw2	cKO - Control	6.6471	770.545	0.04763
Gnat2	cKO - Control	6.66349	783.283	0.0438038
Ccdc166	cKO - Control	6.6893	803.758	0.0478328
Ccdc96	cKO - Control	6.72548	833.374	0.025753
Aldh16a1	cKO - Control	6.7351	841.425	0.0498403
Ndufb11b	cKO - Control	6.73915	844.844	0.0252397
Depdc7	cKO - Control	6.74188	847.154	0.0395087
Sapcd2	cKO - Control	6.75912	861.882	0.0187781
Slc25a41	cKO - Control	6.76416	866.238	0.0189676
Rac2	cKO - Control	6.765	866.962	0.0403217
Cx3cr1	cKO - Control	6.79244	891.083	0.0319058
Amz2	cKO - Control	6.79378	892.28	0.0393798
Slc28a2b	cKO - Control	6.79392	892.404	0.0137871
Mmp17	cKO - Control	6.81372	910.251	0.0263797
Engase	cKO - Control	6.83563	930.412	0.0238174
Clec10a	cKO - Control	6.86183	955.114	0.0235965
Ndufaf3	cKO - Control	6.86336	956.573	0.0494213
Casp14	cKO - Control	6.86457	957.738	0.0383982
Pbdc1	cKO - Control	6.8652	958.34	0.0150836
Gas7	cKO - Control	6.88287	975.418	0.0381217
Slc15a2	cKO - Control	6.90179	994.053	0.0376989
Radx	cKO - Control	6.92722	1019.66	0.0163842
Csrnp1	cKO - Control	6.93771	1030.41	0.0260499
Otub2	cKO - Control	6.95575	1049.17	0.00978806
Ift52	cKO - Control	6.97268	1067.07	0.0057138
Pear1	cKO - Control	6.97286	1067.27	0.0363731
Zfp39	cKO - Control	6.98017	1075.1	0.0201553
Tescl	cKO - Control	7.00146	1098.24	0.0272155
Arsi	cKO - Control	7.00585	1103.06	0.0239184
Chm	cKO - Control	7.03055	1130.65	0.0313438
Slc10a2	cKO - Control	7.0338	1134.33	0.00484896
Pip5k1c	cKO - Control	7.04063	1142.11	0.0164811
Ms4a6b	cKO - Control	7.05056	1153.51	0.0251729
Dcun1d4	cKO - Control	7.07646	1183.77	0.0195135
Fam131b	cKO - Control	7.07711	1184.54	0.0482884
Slc1a2	cKO - Control	7.09602	1207.15	0.022138
Keap1	cKO - Control	7.09761	1209.07	0.00178472
Hcrtr2	cKO - Control	7.11374	1228.74	0.0165862
Rassf7	cKO - Control	7.11503	1230.32	0.0288193
Rabac1	cKO - Control	7.14185	1263.77	0.0419001
Tma7	cKO - Control	7.14901	1272.84	0.0352604
Elovl1	cKO - Control	7.15002	1274.13	0.0185306
Prdm10	cKO - Control	7.15532	1280.9	0.0229205
Olfr284	cKO - Control	7.16058	1287.66	0.0373931
Spdye4c	cKO - Control	7.1659	1294.53	0.0253674
Sun3	cKO - Control	7.19169	1328.34	0.027011
Vmn1r216	cKO - Control	7.20194	1342.04	0.021964
Smarca2	cKO - Control	7.20271	1343.07	0.0180044
Actl6b	cKO - Control	7.23126	1381.97	0.00892867
Clec2e	cKO - Control	7.24806	1405.38	0.0261983
Pank2	cKO - Control	7.2489	1406.55	0.0326738
Tdrp	cKO - Control	7.25541	1415.75	0.0460286
Iho1	cKO - Control	7.27818	1448.35	0.0464456
Actn1	cKO - Control	7.27895	1449.46	0.00374297
Cntf	cKO - Control	7.32453	1517.06	0.0301824
Cfap410	cKO - Control	7.32929	1524.3	0.027894
Gm17266	cKO - Control	7.36338	1577.16	0.0498617
Moap1	cKO - Control	7.38689	1614.68	0.0232705
Cep126	cKO - Control	7.4116	1655.07	0.0454474
Prl8a6	cKO - Control	7.41398	1659.01	0.0194282
Apol6	cKO - Control	7.43395	1692.47	0.0247627
Prl7a1	cKO - Control	7.43717	1697.93	0.0306817
Prdm15	cKO - Control	7.46273	1741.9	0.0185269
Tvp23a	cKO - Control	7.48622	1783.3	0.0210379
Lrrc75b	cKO - Control	7.50617	1819.23	0.0191904
Nkx2-3	cKO - Control	7.52592	1855.51	0.0270658
Dhx34	cKO - Control	7.52858	1860.46	0.0286906
Slamf8	cKO - Control	7.53438	1871.28	0.0354159
Cd209g	cKO - Control	7.53522	1872.86	0.00981191
Gpaa1	cKO - Control	7.5353	1873	0.000171595
Ino80c	cKO - Control	7.55847	1916.91	0.0232528
Sh3bp1	cKO - Control	7.56257	1924.79	0.0377029
P2rx2	cKO - Control	7.56364	1926.85	0.00128886
Lrrc31	cKO - Control	7.58059	1959.78	0.0397383
Prps1l1	cKO - Control	7.58204	1962.64	0.0338375
Ahnak2	cKO - Control	7.59205	1982.37	0.0366251
Cfap298	cKO - Control	7.59401	1986.27	0.00880029
2510002D24Rik	cKO - Control	7.59894	1996.09	0.0201704
Synpo2l	cKO - Control	7.6124	2023.14	0.0166235
Acss1	cKO - Control	7.63824	2076.09	0.0328748
Nrsn1	cKO - Control	7.64826	2097	0.0317001
Olfr156	cKO - Control	7.65832	2118.2	0.0349711
Lix1	cKO - Control	7.67473	2153.25	0.036277
Ubn1	cKO - Control	7.68479	2175.01	0.0142961
Plcxd1	cKO - Control	7.68974	2185.8	0.0441651
Rwdd4a	cKO - Control	7.69584	2199.18	0.0434237
Dcaf11	cKO - Control	7.70335	2215.75	0.00555764
Naprt	cKO - Control	7.70537	2220.25	0.0422954
Gfral	cKO - Control	7.72693	2268.62	0.0441143
Cbl	cKO - Control	7.73137	2278.71	0.0488908
Mipep	cKO - Control	7.73888	2295.89	0.0135049
Agr3	cKO - Control	7.74941	2320.21	0.0104899
Cox6a2	cKO - Control	7.79385	2425.64	0.0410252
Togaram2	cKO - Control	7.82131	2493.16	0.0435166
Ear14	cKO - Control	7.83942	2538.72	0.0215711
Alx3	cKO - Control	7.84767	2559.77	0.00883554
Ddx19a	cKO - Control	7.86904	2615.06	0.0219064
Zfp445	cKO - Control	7.87797	2638.5	0.0150869
Kcnf1	cKO - Control	7.8813	2647.31	0.00862141
Tent5a	cKO - Control	7.89273	2677.74	0.0150828
Serpinf2	cKO - Control	7.90345	2706.59	0.0419885
Ifi35	cKO - Control	7.90521	2711.37	0.0323222
Dxo	cKO - Control	7.90755	2717.73	0.02033
Ccdc30	cKO - Control	7.91762	2745.23	0.0101617
Cyth4	cKO - Control	7.9183	2747.1	0.0468922
Gm15737	cKO - Control	7.92442	2763.96	0.000968747
Cipc	cKO - Control	7.93093	2782	0.0094389
Vmn1r14	cKO - Control	7.94611	2824.57	0.0121658
Mterf2	cKO - Control	7.97299	2901.53	0.00670245
Arl8b	cKO - Control	7.97387	2904.07	0.0129909
Rrp15	cKO - Control	7.98434	2934.64	0.0217052
Rho	cKO - Control	7.98771	2944.53	0.045714
Cdk8	cKO - Control	7.99043	2952.56	0.0205994
Insyn2b	cKO - Control	8.01438	3024.12	0.0199381
Stk32c	cKO - Control	8.04949	3132.19	0.0465866
Kng1	cKO - Control	8.06707	3187.75	0.0226665
Emid1	cKO - Control	8.0686	3192.62	0.00854941
Mmp25	cKO - Control	8.07138	3201.52	0.00139545
Slain1	cKO - Control	8.07467	3212.06	0.0371927
Ank2	cKO - Control	8.10252	3302.78	0.0469762
Mob3a	cKO - Control	8.10502	3311.03	0.011746
Duoxa2	cKO - Control	8.12155	3366.22	0.0372452
Dio3	cKO - Control	8.1232	3371.79	0.0362167
Angptl3	cKO - Control	8.14248	3437.43	0.000171953
Zbtb7b	cKO - Control	8.15047	3465.02	0.0447648
Fam178b	cKO - Control	8.17034	3534.56	0.00710665
Zfp773	cKO - Control	8.17404	3547.66	0.0227284
Cacnb2	cKO - Control	8.24537	3809.93	0.00621717
Cds1	cKO - Control	8.24793	3819.7	0.00143804
Gm21933	cKO - Control	8.25412	3843.45	0.0419478
Fzd7	cKO - Control	8.29631	4009.06	0.015336
H1f2	cKO - Control	8.3073	4053.36	0.0288621
Enthd1	cKO - Control	8.3592	4269.29	0.0313424
Evpl	cKO - Control	8.35938	4270.06	0.00261249
4933428G20Rik	cKO - Control	8.37766	4348.81	0.0482985
Ceacam13	cKO - Control	8.413	4505.24	0.0169333
Rtl8c	cKO - Control	8.4136	4507.97	0.0083137
Lrrk2	cKO - Control	8.42663	4567.06	0.0391642
Inpp5j	cKO - Control	8.44204	4638	0.032712
Sbk2	cKO - Control	8.45306	4689.41	0.0145696
Rexo1	cKO - Control	8.46083	4725.97	0.0348325
Cdx1	cKO - Control	8.47233	4780.63	0.046881
Fbxo40	cKO - Control	8.51634	4995.75	0.00227164
Smpd3	cKO - Control	8.52629	5045.71	0.0330709
Olfr527	cKO - Control	8.53137	5071.4	0.0319921
Nlrp9c	cKO - Control	8.53783	5104.26	0.0436569
Kctd21	cKO - Control	8.55007	5167.09	0.000782328
Rab27a	cKO - Control	8.55392	5187.03	0.0486583
Raet1d	cKO - Control	8.60216	5443.43	0.0473039
Kbtbd12	cKO - Control	8.63471	5623.51	0.0232288
1810010H24Rik	cKO - Control	8.65832	5757.84	0.00105686
Msh3	cKO - Control	8.70417	6027.99	0.0352028
Chrm2	cKO - Control	8.70614	6039.86	0.0423813
Cacna1i	cKO - Control	8.74292	6266.17	0.00519189
Acrv1	cKO - Control	8.74813	6298.88	0.0124518
Odf3l1	cKO - Control	8.75052	6313.94	0.0172006
Tldc2	cKO - Control	8.75814	6362.3	0.0331071
Fxyd3	cKO - Control	8.77513	6471.29	0.0322063
Med16	cKO - Control	8.80191	6646.93	0.0266722
Ephb6	cKO - Control	8.80363	6658.34	0.04296
Sstr3	cKO - Control	8.80929	6696.14	0.0315675
Bora	cKO - Control	8.83239	6852.65	0.0168086
Exph5	cKO - Control	8.89365	7285.6	0.0358504
Prmt3	cKO - Control	8.9395	7627.36	0.000245485
Cenps	cKO - Control	8.94903	7700.42	0.0233517
Ptcd2	cKO - Control	9.01199	8200.78	0.0466068
Hsh2d	cKO - Control	9.03359	8379.86	0.0308489
Slc25a19	cKO - Control	9.05516	8562.62	0.0121036
Zkscan6	cKO - Control	9.06269	8627.32	0.0341601
Acer2	cKO - Control	9.08856	8853.42	0.0459742
Sez6	cKO - Control	9.1041	8992.07	0.0144298
Ecel1	cKO - Control	9.11349	9076.9	0.0120244
Map3k14	cKO - Control	9.11887	9125.84	0.0103388
Defb25	cKO - Control	9.12229	9157.19	0.00962822
Psca	cKO - Control	9.14802	9395.81	0.0101458
Obp2a	cKO - Control	9.15186	9431.99	0.0124375
Acer3	cKO - Control	9.15338	9446.31	0.00126315
Cdh24	cKO - Control	9.16779	9583.42	0.0351463
Tmem170b	cKO - Control	9.18099	9710.72	0.0283118
Cfhr1	cKO - Control	9.18199	9720.46	0.0047632
Pnpla1	cKO - Control	9.19198	9818.03	0.00299749
Pex7	cKO - Control	9.21511	10047.8	0.0490423
Poldip2	cKO - Control	9.23586	10258.5	0.0386555
Shisa2	cKO - Control	9.27798	10699.8	0.0336209
Gdf3	cKO - Control	9.29698	10905.1	0.0325721
Dnmbp	cKO - Control	9.30254	10965.8	0.0488981
Icosl	cKO - Control	9.34485	11439.7	0.0374028
Agmat	cKO - Control	9.35708	11580.6	0.00021576
Spint5	cKO - Control	9.36937	11723.7	0.0299205
Abcc6	cKO - Control	9.38601	11920.4	0.0454938
Abcg4	cKO - Control	9.39453	12022.4	0.0378956
Kcnn1	cKO - Control	9.41072	12218.7	0.0344893
Sv2a	cKO - Control	9.44115	12596.2	0.0477808
Rrp1b	cKO - Control	9.47837	13073.9	0.0482652
Ube2n	cKO - Control	9.49856	13340.5	0.0434372
Marchf4	cKO - Control	9.50258	13394.3	0.0111783
Eef1aknmt	cKO - Control	9.50705	13454.3	0.0301892
Arfgap3	cKO - Control	9.51007	13495	0.0287069
Chek2	cKO - Control	9.51589	13573.7	0.00942423
Zbtb4	cKO - Control	9.5171	13590.1	0.0134808
Trim37	cKO - Control	9.53888	13889.3	0.0393482
Dguok	cKO - Control	9.63883	15349.4	0.0275511
Klrb1	cKO - Control	9.67633	15935.9	0.0292015
Kcnab1	cKO - Control	9.69609	16254	0.0229281
Mroh4	cKO - Control	9.69718	16271.7	0.0109596
Plcd1	cKO - Control	9.71361	16541.2	0.0315351
Osbpl11	cKO - Control	9.71948	16638.6	0.0344894
Mefv	cKO - Control	9.74727	17107.5	0.0104516
Clec4f	cKO - Control	9.74979	17150.6	0.0148677
Glt28d2	cKO - Control	9.78856	17828.6	0.0358447
Gbp7	cKO - Control	9.78929	17841.6	0.034802
Prr13	cKO - Control	9.87045	19350	0.0248197
Atg2a	cKO - Control	9.90259	19982.1	0.00977761
Psapl1	cKO - Control	9.95114	20976.2	0.00656489
Kif20a	cKO - Control	9.97498	21482.2	0.00363663
Amotl1	cKO - Control	9.98368	21670	0.00365677
Usp2	cKO - Control	9.99612	21941.3	0.0095499
Pex12	cKO - Control	10.0467	23079.3	0.00254056
Bves	cKO - Control	10.0471	23089.7	0.0430716
Atp4a	cKO - Control	10.0526	23215.3	0.00197823
Ptchd3	cKO - Control	10.0664	23537.5	0.0224563
Sox3	cKO - Control	10.14	25337.4	0.0439245
Kcnc4	cKO - Control	10.1425	25399.6	0.0203339
Abca7	cKO - Control	10.2039	27009.5	0.00181854
Bhlhe41	cKO - Control	10.2113	27208.4	0.0266851
Cfp	cKO - Control	10.2251	27588.1	0.00973268
Tmprss9	cKO - Control	10.3575	31492.7	0.00440666
Spock3	cKO - Control	10.4517	34602.3	0.0110563
Zmynd10	cKO - Control	10.4632	35005	0.0304246
Rab11fip1	cKO - Control	10.5542	38337.1	0.0186873
Kif18b	cKO - Control	10.5835	39477.1	0.00970604
Sfrp4	cKO - Control	10.6623	42715.9	0.0492892
Kif17	cKO - Control	10.6647	42815.6	0.00153804
Cby1	cKO - Control	10.6956	44159.7	0.0257517
Anks1	cKO - Control	10.8511	51592.9	0.0245421
Rpp38	cKO - Control	10.8783	53016	0.038638
Zfp42	cKO - Control	10.881	53159.3	0.0107031
Rgs18	cKO - Control	10.9465	56752.7	0.0462255
Ovol1	cKO - Control	11.0228	61253.6	0.0331906
Sftpa1	cKO - Control	11.0644	63855.5	0.017586
Gm36245	cKO - Control	11.0974	65997.7	0.0333632
Paqr9	cKO - Control	11.1628	70462.6	0.0270314
Prss56	cKO - Control	11.2437	76396.9	0.0207405
Wfdc9	cKO - Control	11.3879	88250	0.029049
Borcs5	cKO - Control	11.5961	108669	0.0215773
Pecam1	cKO - Control	11.7294	124170	0.00663973
Rnf186	cKO - Control	11.7622	128308	0.00185156
Cfap299	cKO - Control	11.7979	132979	0.0165163
Maf1	cKO - Control	12.0177	165658	0.0339594
Trex2	cKO - Control	12.0987	179631	0.0311579
Ypel3	cKO - Control	12.2475	208457	0.0394782
Slc29a3	cKO - Control	12.4394	252557	0.00637877
Sphk1	cKO - Control	12.6905	324644	0.00055804
Zmynd15	cKO - Control	12.772	352208	0.00239954
Man2b2	cKO - Control	12.7962	360834	0.0478865
Znhit2	cKO - Control	13.171	524900	0.00610418
Sppl2b	cKO - Control	13.4167	671109	0.000325436
Ankrd23	cKO - Control	13.4687	706938	0.0494434
Mex3c	cKO - Control	14.0831	1.30675e+06	0.00702751
Ttll2	cKO - Control	14.8215	2.73454e+06	0.00782005
Serpina3k	cKO - Control	14.8657	2.85829e+06	0.00327766
H2-K1	cKO - Control	14.9665	3.16146e+06	0.0481243
Lrrc20	cKO - Control	15.119	3.68196e+06	0.000954321
Cre	cKO - Control	24.6464	5.05604e+10	0.0372552

## Sheet: P6_Overall_Log2FC
Gene	Comparison	Log2FC	Fold Change	p-value
Clec2j	cKO - Het	-893.855	0	0.0805443
Sesn3	cKO - Het	-345.993	5.45932e-151	0.0935029
LOC118568634	cKO - Het	-318.939	3.06681e-139	0.782718
Lrr1	cKO - Het	-226.336	5.05497e-99	0.8912
Pgrmc1	cKO - Het	-200.488	8.49885e-88	0.0415783
Gm4724	cKO - Het	-199.22	3.01914e-87	0.227704
Gm21783	cKO - Het	-179.019	1.79154e-78	0.0425931
Gm52800	cKO - Het	-168.737	5.23114e-74	0.909806
Gm3893	cKO - Het	-148.745	2.51802e-65	0.10672
mCherry/tdTomato	cKO - Het	-110.257	1.30654e-48	0.128524
Smcr8	cKO - Het	-97.2139	6.03296e-43	0.0648004
Rnaset2a	cKO - Het	-96.6726	1.03661e-42	0.178962
Ube2d2b	cKO - Het	-93.6787	2.06948e-41	0.104339
Gm20815	cKO - Het	-87.5524	9.47238e-39	0.226302
Gm52436	cKO - Het	-85.9975	4.48505e-38	0.81827
Rrp36	cKO - Het	-83.8042	4.02064e-37	0.205378
Klrg2	cKO - Het	-81.3658	4.60533e-36	0.127117
Gm35486	cKO - Het	-77.4571	2.29514e-34	0.106593
Ptma	cKO - Het	-77.2563	2.80542e-34	0.578578
Zfp385b	cKO - Het	-75.0567	2.53092e-33	0.0554866
Lsm14a	cKO - Het	-73.5909	1.0962e-32	0.0386685
1110065P20Rik	cKO - Het	-69.8687	4.5334e-31	0.0144979
2210418O10Rik	cKO - Het	-69.6948	5.39419e-31	0.271404
Speer2	cKO - Het	-66.1739	1.82406e-29	0.162117
Gm7137	cKO - Het	-64.6457	8.40865e-29	0.0727463
Gm14295	cKO - Het	-64.6175	8.64941e-29	0.300269
Gm40460	cKO - Het	-63.4044	2.9096e-28	0.233285
Ubb	cKO - Het	-61.9558	1.23865e-27	0.558614
Creld1	cKO - Het	-59.6987	1.18349e-26	0.111883
Eln	cKO - Het	-59.6664	1.22237e-26	0.175398
Olfr983	cKO - Het	-58.5875	3.59562e-26	0.133925
Spn	cKO - Het	-54.6184	1.90345e-24	0.470915
Nppa	cKO - Het	-54.4591	2.23205e-24	0.0442113
Gm10406	cKO - Het	-53.7251	4.6505e-24	0.621181
Gm8094	cKO - Het	-49.3851	3.56721e-22	0.630855
2610528J11Rik	cKO - Het	-48.8078	6.35376e-22	0.104393
2310061I04Rik	cKO - Het	-45.598	1.57419e-20	0.0278864
Sh2d4b	cKO - Het	-43.5283	1.24706e-19	0.0683652
Rnf38	cKO - Het	-43.5252	1.25092e-19	4.54076e-05
Ccl4	cKO - Het	-42.4921	3.51484e-19	0.0466766
Rpl17	cKO - Het	-41.9471	6.06158e-19	0.549338
Spry2	cKO - Het	-41.7098	7.6852e-19	0.0997326
Gm3248	cKO - Het	-41.5712	8.82766e-19	0.644401
Cdkl5	cKO - Het	-41.3818	1.06686e-18	0.0674497
Gm21828	cKO - Het	-41.3145	1.14118e-18	0.230714
Mrgpra9	cKO - Het	-38.8874	1.2925e-17	0.0243078
Ctrb1	cKO - Het	-38.2428	2.46232e-17	0.0529723
Gm6958	cKO - Het	-37.7747	3.93257e-17	0.800235
Nr3c1	cKO - Het	-36.408	1.54247e-16	0.0171018
Sprr2i	cKO - Het	-36.2557	1.79617e-16	0.124726
Gm20792	cKO - Het	-36.0982	2.10265e-16	0.202864
Erdr1	cKO - Het	-35.9195	2.51404e-16	0.776787
Erf	cKO - Het	-35.6403	3.32378e-16	0.171478
Gm52799	cKO - Het	-35.4608	3.97706e-16	0.055372
AI413582	cKO - Het	-35.4217	4.13576e-16	0.0237736
Gimap4	cKO - Het	-35.3866	4.28325e-16	0.0410011
Gypc	cKO - Het	-34.7336	8.22981e-16	0.0253221
Kncn	cKO - Het	-34.5718	9.6751e-16	0.108195
LOC118567992	cKO - Het	-34.5221	1.01682e-15	0.264377
Mtfp1	cKO - Het	-34.4457	1.09753e-15	0.0450208
Naxe	cKO - Het	-34.4178	1.1286e-15	0.0619683
Gm42355	cKO - Het	-34.3053	1.26299e-15	0.0640166
H4c11	cKO - Het	-34.1214	1.51796e-15	0.289901
Gm52520	cKO - Het	-34.064	1.60771e-15	0.655741
Cxxc5	cKO - Het	-33.8328	2.02587e-15	0.331689
Ubald2	cKO - Het	-33.2925	3.47721e-15	0.0216825
Pcbd2	cKO - Het	-33.128	4.09931e-15	0.415973
Mt1	cKO - Het	-32.7197	6.16632e-15	0.0429703
Gm5414	cKO - Het	-32.6556	6.57432e-15	0.068403
Crybb2	cKO - Het	-32.5458	7.33706e-15	0.207075
Lce1i	cKO - Het	-32.2507	9.85643e-15	0.0510192
Gm8909	cKO - Het	-31.8171	1.52061e-14	0.0209498
Atp5g1	cKO - Het	-31.2193	2.7646e-14	0.18339
Gm7995	cKO - Het	-31.1604	2.93235e-14	0.645956
Gm17027	cKO - Het	-30.5196	5.56536e-14	0.730159
Gm52720	cKO - Het	-30.5168	5.58104e-14	0.657003
Rps24	cKO - Het	-29.8266	1.11295e-13	0.647007
Gm10256	cKO - Het	-29.8105	1.13101e-13	0.416751
Rps21	cKO - Het	-29.6038	1.3907e-13	0.188729
Sts	cKO - Het	-29.3816	1.7367e-13	0.0662927
Abhd14a	cKO - Het	-29.354	1.78528e-13	0.154265
Abhd12	cKO - Het	-29.3174	1.85186e-13	0.0418762
Rps28	cKO - Het	-29.3104	1.86497e-13	0.508517
Crip3	cKO - Het	-29.0571	2.40252e-13	0.0748341
Gjb1	cKO - Het	-29.03	2.46848e-13	0.0444502
B9d2	cKO - Het	-29.0004	2.54272e-13	0.0107947
A530032D15Rik	cKO - Het	-28.9249	2.74199e-13	0.507078
Rab7	cKO - Het	-28.7078	3.4068e-13	0.0522435
Vmn1r113	cKO - Het	-28.4137	4.57175e-13	0.446961
Taar3	cKO - Het	-28.1031	6.23679e-13	0.0848624
Ccnq	cKO - Het	-28.0922	6.30565e-13	0.0115026
Vmn1r100	cKO - Het	-27.8881	7.73316e-13	0.321965
Sim1	cKO - Het	-27.5684	1.06461e-12	0.0374977
Gm3642	cKO - Het	-27.5211	1.11619e-12	0.46863
L1cam	cKO - Het	-27.3582	1.31363e-12	0.0543505
Rpl27a	cKO - Het	-27.0634	1.76412e-12	0.211503
Pianp	cKO - Het	-26.9039	2.06907e-12	0.207665
H3c1	cKO - Het	-26.7328	2.45527e-12	0.5747
Agfg2	cKO - Het	-26.3559	3.57917e-12	0.0130499
Sprr2b	cKO - Het	-26.2093	4.14417e-12	0.0454441
Cd209a	cKO - Het	-26.1996	4.18459e-12	0.0274383
Saysd1	cKO - Het	-26.164	4.33635e-12	0.126164
Rpl35a	cKO - Het	-25.9329	5.46342e-12	0.523462
Nme2	cKO - Het	-25.796	6.26515e-12	0.000166772
Eif5a	cKO - Het	-25.7634	6.47298e-12	0.15517
Eif4ebp1	cKO - Het	-25.6665	7.1312e-12	0.00680034
Rpl19	cKO - Het	-25.6294	7.40079e-12	0.2802
LOC118568783	cKO - Het	-25.5578	7.95057e-12	0.846205
Olfr1507	cKO - Het	-25.5556	7.96759e-12	0.112928
Zfp628	cKO - Het	-25.5475	8.03278e-12	0.0408042
Otor	cKO - Het	-25.1163	1.23635e-11	0.0990987
Lce3a	cKO - Het	-24.8936	1.54471e-11	0.160708
Mt2	cKO - Het	-24.7985	1.69885e-11	0.0938939
Rere	cKO - Het	-24.7619	1.76215e-11	0.0687973
Wdhd1	cKO - Het	-24.2737	2.87126e-11	0.228057
Gm10340	cKO - Het	-24.2282	3.00482e-11	0.468847
Zfp503	cKO - Het	-24.1686	3.1894e-11	0.714457
Rpl21	cKO - Het	-24.109	3.38539e-11	0.759045
Rpsa	cKO - Het	-24.0785	3.49009e-11	0.319512
Olfr1044	cKO - Het	-24.0279	3.67134e-11	0.0650388
Gm46041	cKO - Het	-23.6869	5.16315e-11	0.0706271
Zfp808	cKO - Het	-23.6665	5.26962e-11	0.287811
Mtmr1	cKO - Het	-23.6536	5.33783e-11	0.140886
Klk6	cKO - Het	-23.6527	5.34252e-11	0.0087144
Rps8	cKO - Het	-23.5522	5.90738e-11	0.465009
Maff	cKO - Het	-23.3844	6.98663e-11	0.042355
Arl6ip6	cKO - Het	-23.3739	7.06045e-11	0.159087
Gm17455	cKO - Het	-23.3027	7.58179e-11	0.0629597
1700129C05Rik	cKO - Het	-23.2081	8.3341e-11	0.0727437
Gng4	cKO - Het	-23.1831	8.54478e-11	0.00202452
Gm10413	cKO - Het	-22.9672	1.06041e-10	0.653413
Hnrnpa3	cKO - Het	-22.7549	1.31123e-10	0.549585
Rpl29	cKO - Het	-22.7353	1.33714e-10	0.260954
Gm19426	cKO - Het	-22.734	1.33892e-10	0.000328768
Mfsd4b5	cKO - Het	-22.6207	1.4996e-10	0.0344636
Sspo	cKO - Het	-22.521	1.65666e-10	0.013611
Ppp1r14b	cKO - Het	-22.3058	2.05455e-10	0.140544
Sod1	cKO - Het	-22.0827	2.56819e-10	0.207251
Csgalnact1	cKO - Het	-21.9741	2.86269e-10	0.0404087
Spag8	cKO - Het	-21.941	2.95888e-10	0.0332877
Rpl14	cKO - Het	-21.8248	3.32368e-10	0.510175
Smim24	cKO - Het	-21.679	3.84541e-10	0.0950371
Prima1	cKO - Het	-21.562	4.3224e-10	0.174426
Rps11	cKO - Het	-21.3801	5.18491e-10	0.220089
Polr2i	cKO - Het	-21.1965	6.23e-10	0.0728938
Lat	cKO - Het	-21.1787	6.34162e-10	0.246858
Rpl18a	cKO - Het	-21.1073	6.81132e-10	0.272688
Rflnb	cKO - Het	-21.0654	7.10261e-10	0.0802503
Rpl38	cKO - Het	-21.0015	7.57088e-10	0.43221
Rps3a1	cKO - Het	-20.8838	8.51683e-10	0.109525
Ssr1	cKO - Het	-20.8439	8.86341e-10	0.227925
Gpr180	cKO - Het	-20.7421	9.81344e-10	0.128665
Gm10058	cKO - Het	-20.6906	1.03316e-09	0.427132
Ppdpf	cKO - Het	-20.6691	1.05566e-09	0.102992
Rpl28	cKO - Het	-20.5377	1.20387e-09	0.443084
Oxt	cKO - Het	-20.5067	1.24177e-09	0.0770165
Ccdc71l	cKO - Het	-20.436	1.33272e-09	0.229642
Rps20	cKO - Het	-20.4256	1.34672e-09	0.462722
Bdkrb1	cKO - Het	-20.3545	1.44589e-09	0.0956521
Slc39a14	cKO - Het	-20.2838	1.5518e-09	0.052047
Krtap10-10	cKO - Het	-20.0431	1.97426e-09	0.1284
Tomm5	cKO - Het	-20.017	2.02644e-09	0.0755182
Csprs	cKO - Het	-19.7571	2.62797e-09	0.550401
2410137M14Rik	cKO - Het	-19.6414	2.95032e-09	0.0864306
Srsx	cKO - Het	-19.6378	2.96095e-09	0.458494
Sp110	cKO - Het	-19.6136	3.03345e-09	0.180831
H2aj	cKO - Het	-19.5969	3.08448e-09	0.0654718
Zfp629	cKO - Het	-19.5583	3.20587e-09	0.0918909
Ighv3	cKO - Het	-19.4031	3.74389e-09	0.123686
Rps15a	cKO - Het	-19.0592	5.28072e-09	0.155166
Zfp975	cKO - Het	-18.9481	5.9012e-09	0.0610434
Kcnj1	cKO - Het	-18.8808	6.31177e-09	0.163307
Rpl10	cKO - Het	-18.8382	6.58692e-09	0.423747
Cdc5l	cKO - Het	-18.6202	8.19137e-09	0.0473965
Pf4	cKO - Het	-18.5742	8.57645e-09	0.132153
Ins1	cKO - Het	-18.4808	9.41699e-09	0.06397
Trir	cKO - Het	-18.4576	9.63734e-09	0.0753207
Gm51965	cKO - Het	-18.4421	9.78774e-09	0.227454
Zfp787	cKO - Het	-18.4307	9.9004e-09	0.266967
Rpl31	cKO - Het	-18.3661	1.05606e-08	0.281632
Leprotl1	cKO - Het	-18.2303	1.20974e-08	0.132179
Onecut1	cKO - Het	-18.222	1.21983e-08	0.177899
Zbtb49	cKO - Het	-18.1667	1.28913e-08	0.0202615
Cuzd1	cKO - Het	-18.0989	1.37954e-08	0.0673442
Gm33153	cKO - Het	-18.0907	1.391e-08	0.0302123
1700020L24Rik	cKO - Het	-18.0664	1.42519e-08	0.0801653
Rplp2	cKO - Het	-18.0141	1.50167e-08	0.62914
Actrt3	cKO - Het	-17.9312	1.63144e-08	0.0846272
Ebi3	cKO - Het	-17.8882	1.70308e-08	0.105545
Rps23	cKO - Het	-17.8662	1.74112e-08	0.526785
Mrto4	cKO - Het	-17.8277	1.8094e-08	0.0248123
Gtpbp6	cKO - Het	-17.7941	1.87123e-08	0.0980945
Calcb	cKO - Het	-17.7725	1.91209e-08	0.0419715
Fbxl17	cKO - Het	-17.7687	1.91932e-08	0.0724374
Rpl3	cKO - Het	-17.7564	1.9431e-08	0.160656
Prlh	cKO - Het	-17.7461	1.9632e-08	0.0798029
Slc17a9	cKO - Het	-17.7327	1.98968e-08	0.0994507
Gm51581	cKO - Het	-17.7061	2.0433e-08	0.127474
Vmn1r119	cKO - Het	-17.6767	2.10434e-08	0.23743
Mllt10	cKO - Het	-17.6094	2.25081e-08	0.124116
R3hdm2	cKO - Het	-17.5985	2.27539e-08	0.256578
Oser1	cKO - Het	-17.4105	2.74597e-08	0.161494
Olig2	cKO - Het	-17.3682	2.86462e-08	0.0261378
Eif4ebp2	cKO - Het	-17.346	2.92903e-08	0.00204329
Sparc	cKO - Het	-17.3397	2.94745e-08	0.450591
Zscan4c	cKO - Het	-17.3207	3.00417e-08	0.295249
Asic4	cKO - Het	-17.3125	3.02886e-08	0.0829408
Mzt1	cKO - Het	-17.1955	3.40463e-08	0.0986418
Sfi1	cKO - Het	-17.1771	3.46788e-08	0.821561
Cip2a	cKO - Het	-17.1728	3.48295e-08	0.0053825
2410004P03Rik	cKO - Het	-17.1438	3.58546e-08	0.119502
Crlf2	cKO - Het	-17.0807	3.81887e-08	0.143789
Gast	cKO - Het	-17.0315	4.01145e-08	0.045699
Hmgn1	cKO - Het	-16.9869	4.19465e-08	0.266994
Ptms	cKO - Het	-16.8957	4.59498e-08	0.689304
Psap	cKO - Het	-16.8062	5.02524e-08	0.0289538
Sprr1a	cKO - Het	-16.8051	5.031e-08	0.0930909
Spin2c	cKO - Het	-16.7673	5.22439e-08	0.116924
Olfr906	cKO - Het	-16.7378	5.38121e-08	0.0513886
Cabin1	cKO - Het	-16.7074	5.54697e-08	0.094155
Olfr1215	cKO - Het	-16.6271	6.01088e-08	0.0124515
A630073D07Rik	cKO - Het	-16.6197	6.05533e-08	0.0141509
Smad3	cKO - Het	-16.6184	6.06322e-08	0.012714
Snrpn	cKO - Het	-16.6008	6.1712e-08	0.091916
Ipmk	cKO - Het	-16.5368	6.57908e-08	0.00966414
Rpl37a	cKO - Het	-16.398	7.55826e-08	0.424439
Spaar	cKO - Het	-16.3654	7.80914e-08	0.103064
Vmn1r77	cKO - Het	-16.305	8.29485e-08	0.00552284
Morf4l1	cKO - Het	-16.2941	8.38609e-08	0.129737
Slc25a43	cKO - Het	-16.2635	8.64643e-08	0.101464
Sry	cKO - Het	-16.2584	8.69054e-08	0.0765051
Rabep2	cKO - Het	-16.2547	8.72297e-08	0.146332
Eif1	cKO - Het	-16.2295	8.94597e-08	0.355234
Zbtb37	cKO - Het	-16.21	9.12178e-08	0.163925
Slc23a4	cKO - Het	-16.1391	9.7923e-08	0.00471099
Tubg1	cKO - Het	-16.1363	9.81991e-08	0.399008
C8b	cKO - Het	-16.1216	9.96501e-08	0.062208
2610524H06Rik	cKO - Het	-16.0856	1.033e-07	0.0560237
Hspa8	cKO - Het	-16.075	1.04402e-07	0.147212
Gm14288	cKO - Het	-16.0516	1.06881e-07	0.260068
Lce1a1	cKO - Het	-16.039	1.08234e-07	0.0115247
Gm14393	cKO - Het	-15.9664	1.16379e-07	0.241979
Krtap12-1	cKO - Het	-15.9518	1.18088e-07	0.0408744
Fpgs	cKO - Het	-15.9477	1.18581e-07	0.146325
Sdhd	cKO - Het	-15.8881	1.25861e-07	0.00291268
Ptcd1	cKO - Het	-15.7791	1.4036e-07	0.205276
Ifnb1	cKO - Het	-15.7605	1.42987e-07	0.096279
Morf4l2	cKO - Het	-15.728	1.4771e-07	0.0252397
Prok2	cKO - Het	-15.655	1.58891e-07	0.159269
Pramel25	cKO - Het	-15.5884	1.69845e-07	0.0634527
Rpl37	cKO - Het	-15.4648	1.9219e-07	0.327198
En2	cKO - Het	-15.4372	1.97565e-07	0.00647224
Slc7a8	cKO - Het	-15.4327	1.98446e-07	0.0738985
Prss35	cKO - Het	-15.4167	2.01649e-07	0.124539
Gm5916	cKO - Het	-15.288	2.29361e-07	0.0319344
Muc5b	cKO - Het	-15.2779	2.31691e-07	0.0243941
Hip1r	cKO - Het	-15.2599	2.35897e-07	0.0517257
Brk1	cKO - Het	-15.2525	2.3764e-07	0.125681
Mcat	cKO - Het	-15.2485	2.38595e-07	0.0584924
Serinc1	cKO - Het	-15.2457	2.39274e-07	0.0182923
Tfdp1	cKO - Het	-15.2028	2.49757e-07	0.0746313
Sprr2e	cKO - Het	-15.1695	2.58203e-07	0.0485776
2310039H08Rik	cKO - Het	-15.1352	2.67226e-07	0.140381
Cwc22	cKO - Het	-15.0561	2.8921e-07	0.842531
Rtraf	cKO - Het	-15.0468	2.91907e-07	0.170227
Gm5431	cKO - Het	-15.043	2.93042e-07	0.108968
Fau	cKO - Het	-15.0021	3.05246e-07	0.624405
Adad2	cKO - Het	-14.9817	3.1154e-07	0.122437
Olfr93	cKO - Het	-14.9722	3.14513e-07	0.158406
Dhx9	cKO - Het	-14.8933	3.40344e-07	0.117943
D830030K20Rik	cKO - Het	-14.8797	3.44997e-07	0.480776
Rps18	cKO - Het	-14.7854	3.79131e-07	0.351522
LOC118567918	cKO - Het	-14.738	3.97512e-07	0.814331
Nmrk2	cKO - Het	-14.7183	4.05429e-07	0.000723518
Klk1b21	cKO - Het	-14.7009	4.12569e-07	0.0819284
Lif	cKO - Het	-14.6941	4.1535e-07	0.00147453
Rplp1	cKO - Het	-14.649	4.34515e-07	0.458464
Rpl6	cKO - Het	-14.6397	4.38585e-07	0.055003
Syt10	cKO - Het	-14.6183	4.48087e-07	0.000972564
Lingo3	cKO - Het	-14.5813	4.64986e-07	0.0309621
Faim2	cKO - Het	-14.5552	4.77246e-07	0.0623829
Nxph2	cKO - Het	-14.4221	5.45198e-07	0.000241268
Kcp	cKO - Het	-14.3824	5.67281e-07	0.125949
Rps25	cKO - Het	-14.3209	6.03252e-07	0.604223
Otop3	cKO - Het	-14.3117	6.08857e-07	0.0800583
Rps19	cKO - Het	-14.2523	6.46121e-07	0.734667
Tuba3b	cKO - Het	-14.2134	6.71737e-07	0.418525
Fam136a	cKO - Het	-14.1204	7.37193e-07	0.225239
Mdh1	cKO - Het	-14.1168	7.39832e-07	0.000178931
Dnaja1	cKO - Het	-14.1111	7.44069e-07	0.0120894
Gm10354	cKO - Het	-14.0847	7.63979e-07	0.581358
Hjurp	cKO - Het	-14.0438	7.95862e-07	0.220485
Tff1	cKO - Het	-14.0384	8.00208e-07	0.215983
H1f1	cKO - Het	-14.033	8.04575e-07	0.580881
4933427D14Rik	cKO - Het	-14.0038	8.28401e-07	0.160839
Olfr1272	cKO - Het	-13.9339	8.8839e-07	0.0152245
Olfr957	cKO - Het	-13.9325	8.8958e-07	0.0560134
Ccm2l	cKO - Het	-13.8918	9.26529e-07	0.0290659
Ptprcap	cKO - Het	-13.8854	9.32471e-07	0.197122
Mrpl34	cKO - Het	-13.8578	9.58579e-07	0.00349527
Krtap16-3	cKO - Het	-13.8561	9.60209e-07	0.0714774
Rps2	cKO - Het	-13.8193	9.96212e-07	0.849846
Ucn	cKO - Het	-13.7863	1.02966e-06	0.133221
Snrpa	cKO - Het	-13.7107	1.11046e-06	0.00651336
Mzt2	cKO - Het	-13.7034	1.11868e-06	0.231944
Tgfbr1	cKO - Het	-13.6998	1.12262e-06	0.00101606
Lamb3	cKO - Het	-13.6065	1.23248e-06	0.228841
Slc5a10	cKO - Het	-13.5464	1.30886e-06	0.121603
Bglap	cKO - Het	-13.5008	1.36991e-06	0.0313685
Lmbr1	cKO - Het	-13.4992	1.37203e-06	0.0373005
Pramex1	cKO - Het	-13.492	1.38197e-06	0.0508077
Sncb	cKO - Het	-13.4627	1.42309e-06	0.0790051
Slc4a11	cKO - Het	-13.4617	1.42451e-06	0.141504
Cpt1a	cKO - Het	-13.4562	1.43232e-06	0.25121
Hspe1	cKO - Het	-13.4316	1.46801e-06	0.193994
Btbd19	cKO - Het	-13.4131	1.49548e-06	0.200327
Mdh2	cKO - Het	-13.4076	1.50362e-06	0.37995
Oas3	cKO - Het	-13.4024	1.5115e-06	0.144588
Prcd	cKO - Het	-13.3702	1.56092e-06	0.0468234
Nln	cKO - Het	-13.3605	1.5762e-06	0.00902281
Rpl27	cKO - Het	-13.328	1.6282e-06	0.155833
Zfp113	cKO - Het	-13.2858	1.69842e-06	0.0172117
Rps13	cKO - Het	-13.2748	1.71725e-06	0.197602
Rpl12	cKO - Het	-13.2684	1.72818e-06	0.565272
Bag3	cKO - Het	-13.266	1.73233e-06	0.133633
Ptgis	cKO - Het	-13.2566	1.74877e-06	0.101418
Mrps12	cKO - Het	-13.2128	1.82708e-06	0.0305924
Olfr92	cKO - Het	-13.1987	1.85301e-06	0.210517
Eef1e1	cKO - Het	-13.1978	1.85466e-06	0.204767
L1td1	cKO - Het	-13.1879	1.87314e-06	0.0628447
Rrm1	cKO - Het	-13.1822	1.88385e-06	0.231303
Rplp0	cKO - Het	-13.1243	1.99611e-06	0.421122
Myl6	cKO - Het	-13.1236	1.99757e-06	0.31397
Cnbp	cKO - Het	-13.0921	2.06145e-06	0.1587
Zrsr2	cKO - Het	-13.0506	2.14886e-06	0.295286
Colca2	cKO - Het	-13.041	2.16956e-06	0.000112699
Rpl15	cKO - Het	-13.0267	2.20076e-06	0.503347
Nos1	cKO - Het	-13.0211	2.21312e-06	0.00638425
Fgd2	cKO - Het	-13.0069	2.24479e-06	0.134963
Gm52451	cKO - Het	-13.002	2.25586e-06	0.0903589
Tent2	cKO - Het	-12.9868	2.29036e-06	0.0934682
Fgd6	cKO - Het	-12.9448	2.38861e-06	0.0199992
Cldn14	cKO - Het	-12.9135	2.46465e-06	0.00784191
Olfr324	cKO - Het	-12.9121	2.46791e-06	0.0776746
Gpr137b	cKO - Het	-12.8821	2.54311e-06	0.375366
Nos1ap	cKO - Het	-12.8725	2.56778e-06	0.0882265
Gm52257	cKO - Het	-12.858	2.60513e-06	0.118491
Rps16	cKO - Het	-12.8494	2.62763e-06	0.47927
Pcdh18	cKO - Het	-12.8345	2.66726e-06	0.0867578
Tpbg	cKO - Het	-12.8107	2.73143e-06	0.0146549
Piwil2	cKO - Het	-12.6811	3.10944e-06	0.0240801
Ccser1	cKO - Het	-12.6608	3.17298e-06	0.00721737
Evl	cKO - Het	-12.6479	3.21419e-06	0.133267
Bbc3	cKO - Het	-12.5785	3.44538e-06	0.0104229
Vmn1r84	cKO - Het	-12.5749	3.45762e-06	0.10942
Sectm1b	cKO - Het	-12.5704	3.47323e-06	0.0622134
Kcng4	cKO - Het	-12.5664	3.48724e-06	0.0296697
Fbxw11	cKO - Het	-12.5647	3.49308e-06	0.135862
2410002F23Rik	cKO - Het	-12.5462	3.55854e-06	0.304019
Dmrtc1b	cKO - Het	-12.5406	3.57849e-06	0.0251728
Gm52215	cKO - Het	-12.5218	3.64629e-06	0.121673
Olfr73	cKO - Het	-12.4741	3.82451e-06	0.184843
Hmgn2	cKO - Het	-12.4726	3.82999e-06	0.546796
Sstr1	cKO - Het	-12.4588	3.88357e-06	0.388059
Olfr1184	cKO - Het	-12.4523	3.90889e-06	0.00588302
Aqp5	cKO - Het	-12.4403	3.95574e-06	0.093797
Gm29758	cKO - Het	-12.4368	3.96984e-06	0.730026
Pin1	cKO - Het	-12.4353	3.97568e-06	0.147429
Olfr96	cKO - Het	-12.4026	4.10772e-06	0.00597328
Amdhd1	cKO - Het	-12.3945	4.14132e-06	0.00381429
Rps27a	cKO - Het	-12.3845	4.1828e-06	0.214045
Car2	cKO - Het	-12.3311	4.41256e-06	0.0232442
Optn	cKO - Het	-12.3107	4.50309e-06	0.161173
Olfr1089	cKO - Het	-12.304	4.53361e-06	0.0586328
Chrm1	cKO - Het	-12.2861	4.61567e-06	0.0967983
Nudt7	cKO - Het	-12.2727	4.6777e-06	0.120526
Olfr472	cKO - Het	-12.2702	4.6894e-06	0.119902
Col6a2	cKO - Het	-12.2437	4.81513e-06	0.0124657
Nlrc5	cKO - Het	-12.2307	4.87848e-06	0.100825
Gm5591	cKO - Het	-12.2247	4.90767e-06	0.116781
Cabp2	cKO - Het	-12.222	4.92091e-06	0.0476039
Sag	cKO - Het	-12.1945	5.05804e-06	0.161755
Aoah	cKO - Het	-12.1713	5.17695e-06	0.21963
Defb28	cKO - Het	-12.1585	5.24386e-06	0.0563213
Lrrc8d	cKO - Het	-12.1227	5.43462e-06	0.116033
Senp7	cKO - Het	-12.1164	5.46927e-06	0.0045902
Cldn34b3	cKO - Het	-12.1158	5.47254e-06	0.0235107
Gm41515	cKO - Het	-12.1008	5.5549e-06	0.197828
Cyp11b1	cKO - Het	-12.0803	5.67018e-06	0.0963641
Aqp2	cKO - Het	-12.0689	5.73509e-06	0.142879
Rpl23	cKO - Het	-12.0474	5.85956e-06	0.534328
Vmn1r117	cKO - Het	-12.0363	5.92493e-06	0.0858584
0610030E20Rik	cKO - Het	-12.001	6.13821e-06	0.0987776
Dnajb1	cKO - Het	-11.9514	6.44995e-06	0.0115779
Bri3bp	cKO - Het	-11.9324	6.57364e-06	0.0065268
Cngb3	cKO - Het	-11.9164	6.68016e-06	0.000838327
Lrrc56	cKO - Het	-11.9044	6.7606e-06	0.0527456
Arg1	cKO - Het	-11.9023	6.77509e-06	0.0694899
Mis18a	cKO - Het	-11.8904	6.85572e-06	0.164031
Olfr1415	cKO - Het	-11.8797	6.92959e-06	0.0782242
Vwce	cKO - Het	-11.8572	7.08701e-06	0.0141872
P3h4	cKO - Het	-11.8362	7.23744e-06	0.0218708
Pex26	cKO - Het	-11.831	7.27585e-06	0.230126
Fank1	cKO - Het	-11.8118	7.41655e-06	0.0235914
Ppia	cKO - Het	-11.8036	7.47781e-06	0.636314
Olfr1420	cKO - Het	-11.8017	7.49155e-06	0.0142743
Olfr1087	cKO - Het	-11.7818	7.64224e-06	0.00994365
Ly6c1	cKO - Het	-11.7815	7.64454e-06	0.119354
Prl2c3	cKO - Het	-11.7731	7.70935e-06	0.130796
Cenpx	cKO - Het	-11.7662	7.76293e-06	0.0553346
Olfr322	cKO - Het	-11.7542	7.85665e-06	0.0136628
Isx	cKO - Het	-11.7383	7.98179e-06	0.00316283
Set	cKO - Het	-11.7241	8.09595e-06	0.714769
Hoxa7	cKO - Het	-11.7155	8.16655e-06	0.0219257
4930467E23Rik	cKO - Het	-11.7006	8.28918e-06	0.722127
Bzw1	cKO - Het	-11.6815	8.44889e-06	0.145909
Rnf126	cKO - Het	-11.6719	8.5303e-06	0.324748
Grik2	cKO - Het	-11.6459	8.75458e-06	0.209819
Esd	cKO - Het	-11.6304	8.8915e-06	0.602075
Spint2	cKO - Het	-11.6214	8.97186e-06	0.0804696
Cd247	cKO - Het	-11.6015	9.15257e-06	0.269364
Sdc4	cKO - Het	-11.5978	9.1859e-06	0.511128
Itm2c	cKO - Het	-11.5839	9.31474e-06	0.120026
Sec22c	cKO - Het	-11.5796	9.35522e-06	0.0411357
Nupl2	cKO - Het	-11.5605	9.53511e-06	0.147662
4930568D16Rik	cKO - Het	-11.5323	9.80849e-06	0.123184
Plin5	cKO - Het	-11.525	9.87996e-06	0.0776875
Ostm1	cKO - Het	-11.5173	9.95621e-06	0.0342035
Fancc	cKO - Het	-11.5106	1.00232e-05	0.0663707
Elob	cKO - Het	-11.4996	1.01346e-05	0.0207364
Mif	cKO - Het	-11.4568	1.05775e-05	0.176985
Micos10	cKO - Het	-11.4408	1.07476e-05	0.0706164
Cops7a	cKO - Het	-11.4289	1.08763e-05	0.147841
Krtap3-2	cKO - Het	-11.4187	1.09881e-05	0.120857
Gm52856	cKO - Het	-11.3953	1.12479e-05	0.271579
Prr12	cKO - Het	-11.3842	1.13739e-05	0.217228
Osgin2	cKO - Het	-11.3786	1.14373e-05	0.0421574
Ddx6	cKO - Het	-11.3658	1.15849e-05	0.0439219
Rpl13a	cKO - Het	-11.3563	1.16958e-05	0.864981
Evi2	cKO - Het	-11.3484	1.17884e-05	0.038164
Rps17	cKO - Het	-11.3473	1.18018e-05	0.185868
Sumo2	cKO - Het	-11.3345	1.19533e-05	0.381415
Atp6v0e2	cKO - Het	-11.3151	1.21875e-05	0.16901
1700024G13Rik	cKO - Het	-11.281	1.26097e-05	0.02166
Cox8a	cKO - Het	-11.2712	1.2735e-05	0.304012
Slc14a1	cKO - Het	-11.2674	1.27828e-05	0.39037
Rer1	cKO - Het	-11.2547	1.29458e-05	0.223794
Npc2	cKO - Het	-11.2521	1.29802e-05	0.0970634
Lrrn1	cKO - Het	-11.2506	1.29994e-05	0.0545396
Olfr522	cKO - Het	-11.2071	1.35778e-05	0.00190365
Pgghg	cKO - Het	-11.2071	1.35781e-05	0.158711
Vmn2r89	cKO - Het	-11.2035	1.36267e-05	0.247612
Olfr1349	cKO - Het	-11.1923	1.37798e-05	0.126056
Cd207	cKO - Het	-11.1918	1.37866e-05	0.116159
Flot1	cKO - Het	-11.1883	1.38351e-05	0.108403
Rpl18	cKO - Het	-11.1848	1.38843e-05	0.656623
Olfr459	cKO - Het	-11.1769	1.39931e-05	0.231504
Nfe2l3	cKO - Het	-11.1752	1.40177e-05	0.00748571
Gm12394	cKO - Het	-11.1628	1.41923e-05	0.0421284
Eepd1	cKO - Het	-11.1616	1.42096e-05	0.0879546
Pomp	cKO - Het	-11.1448	1.44504e-05	0.0577682
Ptpn11	cKO - Het	-11.143	1.44758e-05	0.00545799
Akr1b3	cKO - Het	-11.1275	1.4703e-05	0.291869
Knl1	cKO - Het	-11.123	1.47692e-05	0.247486
Papolb	cKO - Het	-11.1217	1.47884e-05	0.389091
Srsf3	cKO - Het	-11.1198	1.48166e-05	0.305676
Phf1	cKO - Het	-11.0892	1.52761e-05	0.291906
Gm46735	cKO - Het	-11.0771	1.5463e-05	0.195605
Car5b	cKO - Het	-11.073	1.55262e-05	0.162406
Slain2	cKO - Het	-11.0672	1.56159e-05	0.0238098
Slc38a10	cKO - Het	-11.0451	1.5965e-05	0.257412
Cycs	cKO - Het	-11.0445	1.59753e-05	0.341072
4930523C07Rik	cKO - Het	-11.0315	1.61838e-05	0.00683641
Tax1bp1	cKO - Het	-11.0294	1.62186e-05	0.233833
Eef2	cKO - Het	-10.9982	1.6732e-05	0.806771
Armc8	cKO - Het	-10.9832	1.69839e-05	0.140154
Smim40	cKO - Het	-10.9827	1.69936e-05	0.217417
Tas2r106	cKO - Het	-10.9787	1.70618e-05	0.180193
Raver2	cKO - Het	-10.9695	1.72191e-05	0.0639344
Hs3st4	cKO - Het	-10.9582	1.74151e-05	0.156073
Gm14322	cKO - Het	-10.9419	1.77007e-05	0.327285
D8Ertd738e	cKO - Het	-10.9355	1.78149e-05	0.0837903
Ifitm2	cKO - Het	-10.9229	1.80397e-05	0.0297866
Cyp2d26	cKO - Het	-10.9124	1.8231e-05	0.157357
Fam189b	cKO - Het	-10.9066	1.83361e-05	0.052834
Sap18	cKO - Het	-10.8799	1.8833e-05	0.229438
Muc4	cKO - Het	-10.8685	1.90481e-05	0.121976
Rep15	cKO - Het	-10.8591	1.92291e-05	0.125951
Gm9639	cKO - Het	-10.8501	1.94032e-05	0.12235
Ndufs7	cKO - Het	-10.839	1.96195e-05	0.0623972
Egln1	cKO - Het	-10.8265	1.98655e-05	0.00120667
Sub1	cKO - Het	-10.8262	1.98723e-05	0.449696
Rpl10a	cKO - Het	-10.8241	1.99132e-05	0.656779
Cplx1	cKO - Het	-10.8236	1.99246e-05	0.147852
Gm6551	cKO - Het	-10.8132	2.01311e-05	0.0391436
Nat3	cKO - Het	-10.8104	2.01883e-05	0.222941
Cdca8	cKO - Het	-10.776	2.08942e-05	0.37268
Olfr1	cKO - Het	-10.7632	2.11647e-05	0.218445
Foxr2	cKO - Het	-10.7607	2.12176e-05	0.177121
Sirpa	cKO - Het	-10.7604	2.12241e-05	0.0838877
Sod2	cKO - Het	-10.7548	2.13426e-05	0.00534561
Map3k15	cKO - Het	-10.7458	2.1536e-05	0.149873
Cxcl10	cKO - Het	-10.7421	2.16163e-05	0.222636
Rnaseh2c	cKO - Het	-10.7359	2.17505e-05	0.217933
Olfr328	cKO - Het	-10.7216	2.20631e-05	0.178729
Dkk1	cKO - Het	-10.7156	2.21959e-05	0.0197684
Commd4	cKO - Het	-10.7137	2.22377e-05	0.152156
Gbf1	cKO - Het	-10.6887	2.28015e-05	0.194217
Rdh9	cKO - Het	-10.6148	2.45494e-05	0.112444
Eya3	cKO - Het	-10.6096	2.4677e-05	0.0665768
Tmem25	cKO - Het	-10.6077	2.47261e-05	0.078927
Olfr502	cKO - Het	-10.5968	2.4996e-05	0.155828
Thra	cKO - Het	-10.5853	2.52843e-05	0.122189
Slc16a9	cKO - Het	-10.5551	2.60614e-05	0.271494
Gdnf	cKO - Het	-10.5523	2.61332e-05	0.177826
Mrpl21	cKO - Het	-10.5467	2.62803e-05	0.242777
Snrpb	cKO - Het	-10.5362	2.65579e-05	0.339984
Lce1d	cKO - Het	-10.5166	2.70822e-05	0.00934099
Eef1g	cKO - Het	-10.5158	2.71049e-05	0.292136
Rps9	cKO - Het	-10.514	2.71538e-05	0.264022
Tmem65	cKO - Het	-10.5124	2.71969e-05	0.0416578
Dpm3	cKO - Het	-10.5009	2.75124e-05	0.0386054
Cenpf	cKO - Het	-10.483	2.80089e-05	0.213125
Cd164	cKO - Het	-10.4467	2.90431e-05	0.321618
Ahcy	cKO - Het	-10.4396	2.9251e-05	0.0715068
BC003965	cKO - Het	-10.4325	2.946e-05	0.0774526
Pfkl	cKO - Het	-10.3934	3.06345e-05	0.0629355
Ogg1	cKO - Het	-10.3886	3.07827e-05	0.0568561
Olfr1377	cKO - Het	-10.378	3.11102e-05	0.217656
Esp38	cKO - Het	-10.3723	3.12876e-05	0.325313
Siah2	cKO - Het	-10.3665	3.14703e-05	0.0199914
Smim41	cKO - Het	-10.3638	3.15547e-05	0.0492677
Parg	cKO - Het	-10.3619	3.16129e-05	0.00798075
Prkar1a	cKO - Het	-10.3514	3.19488e-05	0.0313183
Olfr1193	cKO - Het	-10.3356	3.24584e-05	0.160813
Ears2	cKO - Het	-10.3349	3.24782e-05	0.0206675
Krt10	cKO - Het	-10.3158	3.31069e-05	0.0479596
Nasp	cKO - Het	-10.3153	3.31209e-05	0.000878805
Olfr887	cKO - Het	-10.3088	3.33378e-05	0.0716914
Fes	cKO - Het	-10.3005	3.36178e-05	0.152817
Fam83g	cKO - Het	-10.2998	3.36401e-05	0.0716146
Fcgr1	cKO - Het	-10.2951	3.37997e-05	0.0338027
Gm32611	cKO - Het	-10.2759	3.44522e-05	0.0338892
Chd6	cKO - Het	-10.2697	3.46673e-05	0.114911
Rnf5	cKO - Het	-10.257	3.51093e-05	0.0505062
Npepps	cKO - Het	-10.2522	3.5281e-05	0.0548449
Cyp3a41a	cKO - Het	-10.2399	3.57174e-05	0.303078
Marchf5	cKO - Het	-10.2258	3.62219e-05	0.0230604
Gpr25	cKO - Het	-10.2248	3.62587e-05	0.151491
Fam71f1	cKO - Het	-10.2102	3.67934e-05	0.000237311
Flrt2	cKO - Het	-10.2092	3.68314e-05	0.0912353
Gm12887	cKO - Het	-10.2069	3.69131e-05	0.336552
Birc3	cKO - Het	-10.2	3.71701e-05	0.0586983
Nkx1-2	cKO - Het	-10.1883	3.76092e-05	0.0383904
Olfr382	cKO - Het	-10.182	3.78445e-05	0.2709
Erich3	cKO - Het	-10.1818	3.78535e-05	0.193212
Olfr1022	cKO - Het	-10.1689	3.83454e-05	0.0228487
Fbp1	cKO - Het	-10.1637	3.85434e-05	0.0881071
Zkscan16	cKO - Het	-10.1548	3.88894e-05	0.120336
Eif4e1b	cKO - Het	-10.1458	3.92386e-05	0.274898
Arhgef18	cKO - Het	-10.1399	3.94713e-05	0.0146417
Hdgf	cKO - Het	-10.1358	3.96339e-05	0.0984488
Hmgb2	cKO - Het	-10.1264	4.00107e-05	0.568198
App	cKO - Het	-10.1222	4.01759e-05	0.494377
Tmem252	cKO - Het	-10.121	4.02245e-05	0.168154
Nfkbil1	cKO - Het	-10.1151	4.04624e-05	0.00946372
4930470P17Rik	cKO - Het	-10.1085	4.07337e-05	0.0473641
Ubald1	cKO - Het	-10.1007	4.105e-05	0.254686
Sorl1	cKO - Het	-10.0993	4.11066e-05	0.244632
Ndufb7	cKO - Het	-10.0918	4.14165e-05	0.0553869
Nemp1	cKO - Het	-10.08	4.1908e-05	0.122608
Prl2a1	cKO - Het	-10.0586	4.28167e-05	0.0238128
Hlx	cKO - Het	-10.0256	4.42515e-05	0.00905963
1700123O20Rik	cKO - Het	-10.0185	4.4569e-05	0.0893484
Urgcp	cKO - Het	-10.0166	4.46545e-05	0.217146
Tpd52l2	cKO - Het	-10.0118	4.48667e-05	0.124766
Mapk1	cKO - Het	-10.0039	4.52233e-05	0.0671366
Rps15	cKO - Het	-10.0019	4.53158e-05	0.54296
Tnfrsf12a	cKO - Het	-10.0017	4.53249e-05	0.142404
Zfp263	cKO - Het	-10.0002	4.53889e-05	0.0113442
L3mbtl4	cKO - Het	-9.99398	4.56738e-05	0.0546175
Krtap28-13	cKO - Het	-9.97248	4.66668e-05	0.374395
Ndufa4	cKO - Het	-9.95927	4.72873e-05	0.155289
H4c17	cKO - Het	-9.94972	4.77409e-05	0.852232
Clstn2	cKO - Het	-9.93317	4.85378e-05	0.0235684
Syt11	cKO - Het	-9.91013	4.9669e-05	0.0140935
Gm52481	cKO - Het	-9.90621	4.98642e-05	0.721811
Olfr282	cKO - Het	-9.90541	4.9904e-05	0.113692
Spns3	cKO - Het	-9.88738	5.08121e-05	0.214476
Prcc	cKO - Het	-9.87301	5.15474e-05	0.00305867
Nbeal1	cKO - Het	-9.85025	5.27343e-05	0.173463
Nsmce2	cKO - Het	-9.8497	5.27632e-05	0.227765
Ptdss2	cKO - Het	-9.84908	5.27958e-05	0.140191
Mtmr4	cKO - Het	-9.84888	5.28063e-05	0.0351829
Ppm1a	cKO - Het	-9.835	5.35446e-05	0.140287
Ppih	cKO - Het	-9.8269	5.39801e-05	0.509236
Traf3ip1	cKO - Het	-9.82477	5.40948e-05	0.017017
Pramel21	cKO - Het	-9.82362	5.41574e-05	0.267068
Fundc2	cKO - Het	-9.81245	5.47653e-05	0.0786776
Stam	cKO - Het	-9.80318	5.52753e-05	0.14409
Stk3	cKO - Het	-9.80241	5.53183e-05	0.30554
Fbl	cKO - Het	-9.80112	5.53895e-05	0.0581796
Mgmt	cKO - Het	-9.79872	5.55224e-05	0.0944408
Ftl1	cKO - Het	-9.79811	5.55566e-05	0.328213
Cort	cKO - Het	-9.7922	5.58857e-05	0.45667
Gabrg3	cKO - Het	-9.7902	5.59979e-05	0.0535394
Cyb5r1	cKO - Het	-9.78505	5.62869e-05	0.0307912
Gm5798	cKO - Het	-9.76739	5.72899e-05	0.894485
Agbl1	cKO - Het	-9.76709	5.73071e-05	0.0534158
Fblim1	cKO - Het	-9.76672	5.73278e-05	0.138815
Gm35185	cKO - Het	-9.74826	5.83964e-05	0.343626
Clu	cKO - Het	-9.7307	5.94304e-05	0.768977
Lypd8l	cKO - Het	-9.72375	5.9845e-05	0.032159
Tmem241	cKO - Het	-9.71836	6.01687e-05	0.174906
Mrm2	cKO - Het	-9.71587	6.03184e-05	0.523986
Gstm1	cKO - Het	-9.71093	6.06173e-05	0.0858037
Ccr1	cKO - Het	-9.69572	6.15461e-05	0.0770213
Serpinb7	cKO - Het	-9.69369	6.16713e-05	0.186969
Eif3k	cKO - Het	-9.677	6.27091e-05	0.121784
Dgki	cKO - Het	-9.66443	6.35023e-05	0.00408
Ly6e	cKO - Het	-9.6606	6.3746e-05	0.11296
Olfr802	cKO - Het	-9.64943	6.44621e-05	0.0340626
Timm50	cKO - Het	-9.63782	6.52152e-05	0.0324382
Rps27	cKO - Het	-9.61148	6.69557e-05	0.161908
Aldh1a1	cKO - Het	-9.59906	6.77925e-05	0.0950913
Mrpl3	cKO - Het	-9.59881	6.78094e-05	0.0149609
Traf3ip3	cKO - Het	-9.58396	6.88238e-05	0.0561093
Slc30a4	cKO - Het	-9.5812	6.90139e-05	0.105439
Habp2	cKO - Het	-9.57665	6.93286e-05	0.0907895
Olfr1303	cKO - Het	-9.5668	7.00149e-05	0.37383
Ccdc159	cKO - Het	-9.56011	7.04848e-05	0.00469481
Ppp6r2	cKO - Het	-9.54292	7.17072e-05	0.0199493
Ms4a10	cKO - Het	-9.53829	7.20396e-05	0.0560299
Cela1	cKO - Het	-9.52645	7.28977e-05	0.247443
Cst3	cKO - Het	-9.51025	7.40888e-05	0.202248
Zfp408	cKO - Het	-9.50408	7.4547e-05	0.0076558
Mpv17l	cKO - Het	-9.4968	7.50917e-05	0.00334107
Cxxc1	cKO - Het	-9.49535	7.52009e-05	0.336087
Slc2a8	cKO - Het	-9.49454	7.52619e-05	0.209715
Ptgr2	cKO - Het	-9.49083	7.55416e-05	0.0129945
Mettl7a3	cKO - Het	-9.4664	7.74099e-05	0.133895
Pgls	cKO - Het	-9.46322	7.76559e-05	0.210545
Psmc3	cKO - Het	-9.46021	7.78903e-05	0.265781
1110032A03Rik	cKO - Het	-9.45823	7.80444e-05	0.0196431
Sprn	cKO - Het	-9.45567	7.82448e-05	0.201359
Thbs3	cKO - Het	-9.44773	7.88687e-05	0.112044
Rasl12	cKO - Het	-9.44147	7.93634e-05	0.0365217
Shisal2a	cKO - Het	-9.42784	8.0453e-05	0.346294
Erbin	cKO - Het	-9.42455	8.07179e-05	0.00787034
Ldb3	cKO - Het	-9.42438	8.07317e-05	0.324009
Agxt	cKO - Het	-9.42345	8.08064e-05	0.096199
Ppp4r3a	cKO - Het	-9.41565	8.14396e-05	0.142897
Slurp2	cKO - Het	-9.40701	8.21462e-05	0.0316764
Dnah7b	cKO - Het	-9.40682	8.21622e-05	0.0253944
Mlycd	cKO - Het	-9.391	8.34716e-05	0.0928128
Mbd6	cKO - Het	-9.38976	8.35755e-05	0.168701
Prkcsh	cKO - Het	-9.38928	8.36159e-05	0.177038
Olfr401	cKO - Het	-9.36889	8.53377e-05	0.0917552
Pramel26	cKO - Het	-9.36433	8.57282e-05	0.149985
Jtb	cKO - Het	-9.36167	8.59562e-05	0.005642
Ppib	cKO - Het	-9.3614	8.598e-05	0.477874
Msi1	cKO - Het	-9.35379	8.66364e-05	0.50534
Klk1b16	cKO - Het	-9.34529	8.73763e-05	0.188473
Lancl3	cKO - Het	-9.33764	8.80468e-05	0.0362409
Cyp4a30b	cKO - Het	-9.3343	8.83414e-05	0.14912
Olfr889	cKO - Het	-9.32092	8.95315e-05	0.166722
Dok2	cKO - Het	-9.31401	9.01525e-05	0.0245093
Cilp2	cKO - Het	-9.30548	9.0925e-05	0.0760403
Ankib1	cKO - Het	-9.29935	9.14839e-05	0.104213
Apmap	cKO - Het	-9.2955	9.18363e-05	0.0107012
Nsl1	cKO - Het	-9.28376	9.29215e-05	0.00906784
Cmpk1	cKO - Het	-9.28336	9.29582e-05	0.0117194
Krt80	cKO - Het	-9.27946	9.33219e-05	0.103539
Hgsnat	cKO - Het	-9.26629	9.4559e-05	0.0215184
Taf11	cKO - Het	-9.26577	9.46076e-05	0.0601061
Olfr58	cKO - Het	-9.26128	9.50337e-05	0.0915667
Mc2r	cKO - Het	-9.25085	9.60296e-05	0.220174
Rps12	cKO - Het	-9.23232	9.78262e-05	0.557871
Lats2	cKO - Het	-9.22735	9.83138e-05	0.103572
Eif1ad	cKO - Het	-9.20677	0.000100357	0.0821483
Mphosph10	cKO - Het	-9.20534	0.000100501	0.15102
Olfr884	cKO - Het	-9.19104	0.000101949	0.0892469
Cisd1	cKO - Het	-9.18973	0.000102083	0.216476
Lrrtm2	cKO - Het	-9.18391	0.000102679	0.075882
Klhl30	cKO - Het	-9.18026	0.000103054	0.0411321
Slc51b	cKO - Het	-9.17858	0.000103227	0.0600788
Ggn	cKO - Het	-9.16924	0.000104195	0.134441
Trp73	cKO - Het	-9.15909	0.000105258	0.146065
Crtc2	cKO - Het	-9.15546	0.000105642	0.312724
Plpp5	cKO - Het	-9.14417	0.000106841	0.16032
Eapp	cKO - Het	-9.13412	0.00010792	0.214684
Htr5a	cKO - Het	-9.13057	0.000108304	0.358815
Aspn	cKO - Het	-9.13009	0.000108356	0.145695
Ehmt1	cKO - Het	-9.10421	0.000111197	0.221121
Zfp267	cKO - Het	-9.09595	0.000112119	0.00883978
Lamtor4	cKO - Het	-9.08546	0.000113301	0.0993956
Mrgprd	cKO - Het	-9.08071	0.000113841	0.135185
Gm16405	cKO - Het	-9.05923	0.000116312	0.405333
Cdkl1	cKO - Het	-9.0504	0.000117344	0.160034
Ms4a3	cKO - Het	-9.04387	0.000118113	0.0725067
Gng5	cKO - Het	-9.03493	0.000119173	0.219589
Dynll1	cKO - Het	-9.02457	0.000120414	0.536588
Zfp575	cKO - Het	-9.02441	0.000120434	0.0901894
2610028H24Rik	cKO - Het	-9.01971	0.000121001	0.1478
Sly	cKO - Het	-8.99474	0.000124061	0.601751
Aars2	cKO - Het	-8.98962	0.000124697	0.190729
Oas1f	cKO - Het	-8.98869	0.000124814	0.0733163
Bloc1s4	cKO - Het	-8.98634	0.000125107	0.378996
Bnip3	cKO - Het	-8.97792	0.000126166	0.38192
Oosp2	cKO - Het	-8.97771	0.000126191	0.0791873
Rab24	cKO - Het	-8.96803	0.000127418	0.412556
Atf3	cKO - Het	-8.9536	0.000129271	0.163009
Hacd3	cKO - Het	-8.94284	0.00013067	0.0733979
Ceacam19	cKO - Het	-8.94246	0.000130719	0.0865013
Inpp5a	cKO - Het	-8.93829	0.000131265	0.186629
Synj2	cKO - Het	-8.93355	0.000131889	0.181885
Pgr15l	cKO - Het	-8.92266	0.000133334	0.153135
Rpl9	cKO - Het	-8.91409	0.000134481	0.508958
Atp11a	cKO - Het	-8.90553	0.000135637	0.0944882
Ccdc158	cKO - Het	-8.89937	0.000136475	0.069948
Ube2d1	cKO - Het	-8.89865	0.000136574	0.214664
Prxl2b	cKO - Het	-8.89596	0.000136941	0.288267
Thap7	cKO - Het	-8.89542	0.000137015	0.0891275
Ppp1ca	cKO - Het	-8.88829	0.000137995	0.0549259
Guca1a	cKO - Het	-8.88756	0.000138097	0.223416
Pdlim5	cKO - Het	-8.87233	0.000140216	0.539477
Zfp469	cKO - Het	-8.86324	0.000141495	0.1887
1110017D15Rik	cKO - Het	-8.8601	0.00014194	0.05298
Zmat4	cKO - Het	-8.86002	0.000141952	0.0469051
Cd200r2	cKO - Het	-8.85735	0.000142332	0.0563497
Zyx	cKO - Het	-8.85438	0.000142755	0.167982
Sptbn2	cKO - Het	-8.85202	0.000143092	0.454226
Ahctf1	cKO - Het	-8.84853	0.000143593	0.212732
Atp5j2	cKO - Het	-8.84835	0.000143619	0.15944
Sidt2	cKO - Het	-8.84774	0.000143706	0.0861655
Clec4b1	cKO - Het	-8.83904	0.000144961	0.0404348
Pgf	cKO - Het	-8.8282	0.000146542	0.0552515
Ccni	cKO - Het	-8.82627	0.000146825	0.271012
Fabp3	cKO - Het	-8.82051	0.000147673	0.431697
Furin	cKO - Het	-8.81988	0.000147766	0.201716
Tigar	cKO - Het	-8.81969	0.000147795	0.451114
Scgb2b11	cKO - Het	-8.81148	0.000149012	0.432759
Dazl	cKO - Het	-8.80323	0.000150247	0.682244
Npdc1	cKO - Het	-8.78189	0.000153487	0.1315
Mcm7	cKO - Het	-8.78032	0.000153729	0.0269755
Gng2	cKO - Het	-8.7794	0.00015387	0.0880236
Ly86	cKO - Het	-8.77196	0.000155019	0.00874238
Hsp90b1	cKO - Het	-8.75629	0.000157468	0.438018
Olfr15	cKO - Het	-8.75381	0.000157858	0.233074
Olfr1085	cKO - Het	-8.74857	0.000158688	0.231428
Cfap43	cKO - Het	-8.74841	0.000158713	0.188194
Srf	cKO - Het	-8.74386	0.000159438	0.128377
Cyb561d2	cKO - Het	-8.7423	0.000159686	0.077998
Cbfa2t2	cKO - Het	-8.72878	0.00016186	0.126587
Cks2	cKO - Het	-8.72715	0.000162124	0.248698
Atg16l1	cKO - Het	-8.72622	0.000162274	0.226105
Gaa	cKO - Het	-8.71675	0.000163818	0.116396
Mri1	cKO - Het	-8.71605	0.000163933	0.0570054
9130213A22Rik	cKO - Het	-8.71312	0.000164415	0.266474
4930404N11Rik	cKO - Het	-8.70246	0.000166177	0.432643
Specc1	cKO - Het	-8.70141	0.000166351	0.127067
Lce1e	cKO - Het	-8.69866	0.00016681	0.14439
A330070K13Rik	cKO - Het	-8.69856	0.000166825	0.139307
Selenok	cKO - Het	-8.69486	0.000167444	0.221472
Bpifb2	cKO - Het	-8.68811	0.000168578	0.0121081
Dpysl4	cKO - Het	-8.67987	0.000169974	0.103789
Pimreg	cKO - Het	-8.67889	0.00017014	0.204279
Oas1e	cKO - Het	-8.67556	0.000170707	0.0103732
Soat1	cKO - Het	-8.67538	0.000170738	0.163735
Ndufb3	cKO - Het	-8.67491	0.000170819	0.11412
Prkar2a	cKO - Het	-8.67369	0.000171027	0.0142799
Pdia3	cKO - Het	-8.67303	0.00017114	0.476114
Prdx2	cKO - Het	-8.67287	0.000171168	0.431558
Camk2n1	cKO - Het	-8.66791	0.000172018	0.180444
Brix1	cKO - Het	-8.65646	0.000173999	0.0597781
Thpo	cKO - Het	-8.65517	0.000174223	0.460281
Bbs9	cKO - Het	-8.6394	0.000176993	0.174518
Gpr101	cKO - Het	-8.63707	0.000177407	0.139531
Pcdhb20	cKO - Het	-8.63585	0.000177622	0.060448
CK137956	cKO - Het	-8.63467	0.000177832	0.0592639
Fgf9	cKO - Het	-8.6323	0.000178254	0.333426
Ptx3	cKO - Het	-8.63197	0.000178313	0.276139
Adgrg1	cKO - Het	-8.62454	0.000179643	0.0423798
Khsrp	cKO - Het	-8.62149	0.000180191	0.65996
Atad3a	cKO - Het	-8.61934	0.00018058	0.091645
Ccr8	cKO - Het	-8.61864	0.000180705	0.0646734
Psma4	cKO - Het	-8.61655	0.000181084	0.0425825
Ces1g	cKO - Het	-8.59875	0.000184336	0.132964
Ctsl	cKO - Het	-8.59529	0.000184975	0.648113
Adhfe1	cKO - Het	-8.59475	0.000185075	0.132552
Sec14l4	cKO - Het	-8.59336	0.000185332	0.0330309
Rbm26	cKO - Het	-8.58482	0.000186922	0.0659802
Cplx4	cKO - Het	-8.57421	0.000188916	0.0135161
Akain1	cKO - Het	-8.55862	0.000191884	0.0262861
Slc38a1	cKO - Het	-8.55599	0.00019239	0.210104
Rbm3	cKO - Het	-8.54449	0.000194614	0.0421775
Tex30	cKO - Het	-8.5329	0.000196883	0.111627
1520401A03Rik	cKO - Het	-8.53274	0.000196914	0.434035
4930590J08Rik	cKO - Het	-8.52614	0.000198218	0.126692
Olfr469	cKO - Het	-8.52373	0.000198696	0.186092
Ptbp1	cKO - Het	-8.51818	0.000199802	0.0917473
Mrpl53	cKO - Het	-8.49791	0.000203893	0.0476162
7530416G11Rik	cKO - Het	-8.49548	0.000204389	0.475212
Sucnr1	cKO - Het	-8.4942	0.000204653	0.181347
Mbtps1	cKO - Het	-8.49075	0.000205359	0.0139848
Gpat4	cKO - Het	-8.48622	0.000206291	0.0629831
Snupn	cKO - Het	-8.48268	0.000207024	0.114467
Itk	cKO - Het	-8.47672	0.00020826	0.107927
Rpl22	cKO - Het	-8.4749	0.000208641	0.523588
Huwe1	cKO - Het	-8.46297	0.000211143	0.48051
Bcat1	cKO - Het	-8.45445	0.000212951	0.181548
Abhd2	cKO - Het	-8.44364	0.000215265	0.0433438
Fahd2a	cKO - Het	-8.43461	0.000217217	0.0920692
Hexim2	cKO - Het	-8.4335	0.00021746	0.0690759
Api5	cKO - Het	-8.43159	0.000217875	0.0309225
Mrpl32	cKO - Het	-8.42265	0.000219831	0.062421
Rassf8	cKO - Het	-8.41984	0.000220449	0.347829
Hhat	cKO - Het	-8.4164	0.000221209	0.0605581
Olfr1043	cKO - Het	-8.40965	0.000222708	0.19782
AA792892	cKO - Het	-8.40703	0.000223293	0.436935
Btbd35f1	cKO - Het	-8.40517	0.000223708	0.693935
Kbtbd2	cKO - Het	-8.40353	0.000224075	0.119992
Prr36	cKO - Het	-8.40206	0.000224405	0.0978215
Aacs	cKO - Het	-8.40031	0.000224798	0.18985
Abcc10	cKO - Het	-8.39716	0.000225507	0.229761
Sh2b2	cKO - Het	-8.39379	0.000226269	0.131178
Krtap1-4	cKO - Het	-8.39368	0.000226293	0.214393
Serpinb9f	cKO - Het	-8.38812	0.000227554	0.0887456
Mical1	cKO - Het	-8.38664	0.000227893	0.307732
Cxcr6	cKO - Het	-8.38612	0.00022801	0.184752
Gm3095	cKO - Het	-8.37977	0.000229463	0.907314
Olfr747	cKO - Het	-8.37685	0.000230133	0.275313
Olfr181	cKO - Het	-8.37154	0.00023136	0.163534
Lep	cKO - Het	-8.36909	0.000231926	0.193105
Plk4	cKO - Het	-8.36755	0.000232284	0.1089
Gm13090	cKO - Het	-8.35364	0.000235538	0.140035
Esp18	cKO - Het	-8.35072	0.000236226	0.0104355
Emc8	cKO - Het	-8.34859	0.000236729	0.0384773
Iqch	cKO - Het	-8.34653	0.000237218	0.227927
Ppp1r3b	cKO - Het	-8.34489	0.000237607	0.095667
Uqcr11	cKO - Het	-8.34489	0.000237608	0.237386
Mef2c	cKO - Het	-8.3384	0.000239154	0.057999
S100a16	cKO - Het	-8.33638	0.000239638	0.0349267
Mmd	cKO - Het	-8.33567	0.000239808	0.0950481
Esp3	cKO - Het	-8.33424	0.000240152	0.132064
Gipc2	cKO - Het	-8.33353	0.000240322	0.100118
Tuba1b	cKO - Het	-8.32584	0.000242178	0.227819
Pld4	cKO - Het	-8.32409	0.000242602	0.220466
Polr1d	cKO - Het	-8.31957	0.000243701	0.0739386
Arl6	cKO - Het	-8.31791	0.000244106	0.170726
Mmp1a	cKO - Het	-8.29877	0.000248823	0.228422
Defb19	cKO - Het	-8.29666	0.000249348	0.309183
Cacna1f	cKO - Het	-8.29346	0.000250147	0.273655
Fkbp4	cKO - Het	-8.27665	0.000254389	0.132988
Trim59	cKO - Het	-8.26694	0.00025687	0.296995
Intu	cKO - Het	-8.26466	0.000257456	0.256449
Olfr1318	cKO - Het	-8.26449	0.000257501	0.148333
Qdpr	cKO - Het	-8.26426	0.000257559	0.222118
Gmfg	cKO - Het	-8.25664	0.000259531	0.105706
Rai1	cKO - Het	-8.23024	0.000266473	0.154002
Tff3	cKO - Het	-8.22681	0.000267389	0.339641
Slc6a20a	cKO - Het	-8.21894	0.0002695	0.108742
Bsx	cKO - Het	-8.21594	0.00027031	0.289766
Rtn4rl2	cKO - Het	-8.21198	0.000271384	0.141299
Rps29	cKO - Het	-8.20916	0.000272149	0.578756
Mcub	cKO - Het	-8.20343	0.000273712	0.150006
Kel	cKO - Het	-8.19864	0.000275028	0.00661206
Matr3	cKO - Het	-8.19809	0.000275179	0.135831
Mars1	cKO - Het	-8.19717	0.000275431	0.153958
Egfl6	cKO - Het	-8.18814	0.00027793	0.186263
Cfl1	cKO - Het	-8.18099	0.000279925	0.59203
Ptbp3	cKO - Het	-8.1797	0.000280287	0.220648
Polr2g	cKO - Het	-8.17915	0.000280441	0.23675
Me2	cKO - Het	-8.17342	0.000282053	0.176881
Rab11a	cKO - Het	-8.16893	0.000283321	0.0145504
Taf1d	cKO - Het	-8.16749	0.000283728	0.363086
Gabarapl2	cKO - Het	-8.16734	0.000283773	0.367547
Susd1	cKO - Het	-8.16484	0.000284483	0.217234
Olfr467	cKO - Het	-8.15572	0.000287089	0.45779
Nipal1	cKO - Het	-8.14936	0.00028892	0.0520738
Lrrc49	cKO - Het	-8.14016	0.000291592	0.306087
Pop7	cKO - Het	-8.13972	0.000291718	0.225731
Col4a1	cKO - Het	-8.13769	0.000292312	0.271811
Metap2	cKO - Het	-8.13436	0.000293286	0.0645024
Egr1	cKO - Het	-8.13152	0.00029412	0.0478971
Lonrf3	cKO - Het	-8.13109	0.000294248	0.128356
Ubc	cKO - Het	-8.12898	0.00029487	0.0427148
Cbarp	cKO - Het	-8.1278	0.000295216	0.0356789
Nmt2	cKO - Het	-8.12721	0.000295391	0.0632315
Fam104a	cKO - Het	-8.12689	0.000295487	0.177922
Prep	cKO - Het	-8.12496	0.000296057	0.145903
Ppargc1a	cKO - Het	-8.11544	0.000298889	0.0232778
Smlr1	cKO - Het	-8.10701	0.000301418	0.0415413
D830031N03Rik	cKO - Het	-8.10596	0.000301734	0.122221
Gab1	cKO - Het	-8.09862	0.000303959	0.382167
Pck2	cKO - Het	-8.09769	0.000304242	0.143192
Serpinb6a	cKO - Het	-8.08777	0.000307273	0.122617
Plcxd2	cKO - Het	-8.08671	0.000307601	0.352577
Shoc2	cKO - Het	-8.08605	0.000307802	0.242801
Frg1	cKO - Het	-8.08036	0.00030956	0.117373
Polr1a	cKO - Het	-8.07739	0.00031048	0.149182
Chtop	cKO - Het	-8.07153	0.000312304	0.157066
Cd244a	cKO - Het	-8.06777	0.000313482	0.47919
Vwa1	cKO - Het	-8.06702	0.000313717	0.148786
D3Ertd751e	cKO - Het	-8.06609	0.000314008	0.383743
Olfr63	cKO - Het	-8.06599	0.00031404	0.243044
Pds5b	cKO - Het	-8.0656	0.000314164	0.0822064
Olfr895	cKO - Het	-8.06501	0.000314347	0.0940996
Cstdc5	cKO - Het	-8.06486	0.000314395	0.151217
Psen1	cKO - Het	-8.05253	0.000318297	0.380373
Stra8	cKO - Het	-8.05195	0.000318482	0.367369
Ndn	cKO - Het	-8.04071	0.000322079	0.066474
Setd4	cKO - Het	-8.03954	0.000322456	0.0178122
Marcksl1	cKO - Het	-8.03029	0.000325453	0.603782
Spice1	cKO - Het	-8.02958	0.000325684	0.14166
Smarcal1	cKO - Het	-8.02201	0.000328161	0.062091
Csta2	cKO - Het	-8.01686	0.000329856	0.0958687
Minar1	cKO - Het	-8.01651	0.00032997	0.00430084
Pdpn	cKO - Het	-8.01422	0.000330727	0.269617
Ndufc1	cKO - Het	-8.01311	0.000331093	0.0807308
Car5a	cKO - Het	-8.00602	0.00033345	0.157106
Mapre2	cKO - Het	-8.00175	0.000334876	0.202182
Capn11	cKO - Het	-8.00038	0.000335336	0.202156
Ncoa2	cKO - Het	-7.99321	0.000337747	0.177337
Dedd	cKO - Het	-7.99225	0.000338071	0.221561
Gm6570	cKO - Het	-7.98432	0.000340765	0.54026
Sft2d2	cKO - Het	-7.98412	0.000340833	0.399629
Prkaa1	cKO - Het	-7.981	0.000341898	0.41117
Sval1	cKO - Het	-7.97897	0.000342593	0.0347009
Cxcl17	cKO - Het	-7.97386	0.000344349	0.251653
Zkscan3	cKO - Het	-7.97299	0.000344646	0.121169
Fanci	cKO - Het	-7.96076	0.000348888	0.0166493
Gpr84	cKO - Het	-7.95795	0.000349869	0.109611
Mtnr1b	cKO - Het	-7.95177	0.000352038	0.203914
Lyl1	cKO - Het	-7.9502	0.00035259	0.0438178
Mkrn2	cKO - Het	-7.94334	0.000355017	0.205434
Rnps1	cKO - Het	-7.94224	0.00035541	0.126318
Tex264	cKO - Het	-7.94198	0.000355501	0.244691
Zfc3h1	cKO - Het	-7.93012	0.000359742	0.335698
Ddx58	cKO - Het	-7.92956	0.000359944	0.0671737
Bloc1s1	cKO - Het	-7.92255	0.000362478	0.0850028
Psmc6	cKO - Het	-7.91992	0.00036343	0.0784906
Gm3383	cKO - Het	-7.9191	0.000363728	0.926109
Shfl	cKO - Het	-7.91416	0.000365531	0.189252
Commd9	cKO - Het	-7.91028	0.000366954	0.0551436
Ptcra	cKO - Het	-7.90906	0.000367399	0.0373912
Slc35d2	cKO - Het	-7.90493	0.000368922	0.218274
Acod1	cKO - Het	-7.89738	0.000371716	0.234386
Taf2	cKO - Het	-7.89508	0.000372571	0.0810478
Coro1b	cKO - Het	-7.88574	0.000376069	0.174973
Phactr3	cKO - Het	-7.88366	0.000376851	0.178225
Entr1	cKO - Het	-7.88354	0.000376898	0.012764
Limk2	cKO - Het	-7.88293	0.000377128	0.0664809
Fez2	cKO - Het	-7.88222	0.000377393	0.291355
Rbm8a	cKO - Het	-7.88214	0.000377425	0.406889
Card19	cKO - Het	-7.88069	0.000377971	0.112997
Mss51	cKO - Het	-7.87818	0.000378923	0.0507364
Cilp	cKO - Het	-7.87388	0.000380555	0.0278545
Fbxo7	cKO - Het	-7.86898	0.000382425	0.361412
Cacybp	cKO - Het	-7.86839	0.000382651	0.138769
Vars	cKO - Het	-7.85994	0.000385898	0.165191
Pramel1	cKO - Het	-7.84658	0.000391088	0.238116
Tdrd1	cKO - Het	-7.84633	0.000391185	0.116132
Mtfr2	cKO - Het	-7.83773	0.000394563	0.180032
Ube2l3	cKO - Het	-7.83573	0.000395352	0.409385
Ormdl3	cKO - Het	-7.83396	0.000396055	0.0689448
Vps4b	cKO - Het	-7.83173	0.000396938	0.264617
Ntf3	cKO - Het	-7.82976	0.000397721	0.208762
Cep97	cKO - Het	-7.82787	0.000398473	0.124166
Dnajc11	cKO - Het	-7.82455	0.000399797	0.0139737
Atg4c	cKO - Het	-7.82305	0.0004004	0.131292
Shc3	cKO - Het	-7.80932	0.000405933	0.0801375
Zfp217	cKO - Het	-7.7855	0.000415719	0.0334931
Slc6a19	cKO - Het	-7.78105	0.000417572	0.0839412
Uchl1	cKO - Het	-7.7786	0.000418597	0.607027
Pde4d	cKO - Het	-7.77657	0.000419448	0.35932
Krt4	cKO - Het	-7.77417	0.000420458	0.248122
Dlx3	cKO - Het	-7.77152	0.000421574	0.30765
Cnot4	cKO - Het	-7.76685	0.000423546	0.139288
Cyth2	cKO - Het	-7.7552	0.000428508	0.0799031
Larp4	cKO - Het	-7.75461	0.00042876	0.267797
Efnb3	cKO - Het	-7.75391	0.00042906	0.0509264
Mettl25	cKO - Het	-7.74757	0.000431793	0.220272
Fth1	cKO - Het	-7.74404	0.000433319	0.390129
Zfp414	cKO - Het	-7.73738	0.000436211	0.0596774
Znrf4	cKO - Het	-7.73472	0.000437374	0.0906711
Fam217b	cKO - Het	-7.7316	0.000438742	0.071894
Lrrn2	cKO - Het	-7.7265	0.000440984	0.0867605
Nmnat3	cKO - Het	-7.72163	0.000443138	0.35882
Tff2	cKO - Het	-7.71923	0.000444204	0.00339143
Oaz2	cKO - Het	-7.71306	0.000446952	0.260995
Dppa2	cKO - Het	-7.71168	0.000447571	0.288315
Gpr137c	cKO - Het	-7.70836	0.000449055	0.00725588
Tex13a	cKO - Het	-7.70176	0.000452032	0.310528
Cpm	cKO - Het	-7.70082	0.000452457	0.0879616
Gm46487	cKO - Het	-7.68505	0.000459648	0.0597525
Rac3	cKO - Het	-7.67963	0.000462145	0.188666
Nob1	cKO - Het	-7.6786	0.000462621	0.117972
Klhl17	cKO - Het	-7.67091	0.000466193	0.197484
Efna4	cKO - Het	-7.66953	0.000466836	0.0961391
2610008E11Rik	cKO - Het	-7.66337	0.000469721	0.0654774
Col13a1	cKO - Het	-7.65576	0.000473308	0.0326976
Enpep	cKO - Het	-7.65201	0.000475087	0.22723
Ints1	cKO - Het	-7.65107	0.000475536	0.520867
Olfr29-ps1	cKO - Het	-7.64054	0.000480569	0.140884
Prdm9	cKO - Het	-7.63173	0.000484823	0.393625
Orc1	cKO - Het	-7.62782	0.000486721	0.176621
Gm51464	cKO - Het	-7.62639	0.000487417	0.4307
Olfr1348	cKO - Het	-7.62199	0.000489564	0.142309
Fcer1g	cKO - Het	-7.61166	0.00049465	0.018472
Sdha	cKO - Het	-7.59317	0.000503881	0.133699
Olfr6	cKO - Het	-7.58992	0.000505524	0.247441
Rbp3	cKO - Het	-7.58814	0.000506422	0.104654
Msmp	cKO - Het	-7.58405	0.0005085	0.0821876
Ctag2l1	cKO - Het	-7.58367	0.000508693	0.0726631
Olfr10	cKO - Het	-7.58179	0.00050965	0.0548526
Ggt1	cKO - Het	-7.57605	0.000512584	0.21353
Pin4	cKO - Het	-7.57512	0.000513059	0.432994
Crybb3	cKO - Het	-7.575	0.000513122	0.210274
Cep112	cKO - Het	-7.56897	0.000516225	0.23188
Tmem92	cKO - Het	-7.56254	0.000519553	0.219367
Slc66a2	cKO - Het	-7.56237	0.000519643	0.157208
Grtp1	cKO - Het	-7.55879	0.000521507	0.179948
Lpin1	cKO - Het	-7.5584	0.000521708	0.115705
Snx15	cKO - Het	-7.55369	0.000524172	0.222641
Mnx1	cKO - Het	-7.54492	0.000528788	0.0272045
Lipe	cKO - Het	-7.5434	0.000529594	0.286467
Paics	cKO - Het	-7.54191	0.000530382	0.290719
Arid3b	cKO - Het	-7.52556	0.000539128	0.110222
Pdcd6ip	cKO - Het	-7.5241	0.000539915	0.355456
Fas	cKO - Het	-7.51951	0.0005424	0.201856
Ccdc187	cKO - Het	-7.51921	0.000542561	0.13124
Eaf1	cKO - Het	-7.51542	0.000544622	0.00585327
Zfp672	cKO - Het	-7.50004	0.00055306	0.261154
Zfp36l1	cKO - Het	-7.5	0.000553086	0.468561
Rnf139	cKO - Het	-7.49812	0.000554127	0.0937426
Bola3	cKO - Het	-7.49538	0.000555643	0.214235
Fetub	cKO - Het	-7.49465	0.000556049	0.173546
Tmem267	cKO - Het	-7.49246	0.000557271	0.29678
Urad	cKO - Het	-7.48653	0.000560582	0.266689
Ptgdr2	cKO - Het	-7.48588	0.000560951	0.182526
Scamp4	cKO - Het	-7.48483	0.000561537	0.333434
Golt1a	cKO - Het	-7.48448	0.000561738	0.00711045
Lama2	cKO - Het	-7.47814	0.00056531	0.0650311
Stx12	cKO - Het	-7.47661	0.000566176	0.1588
Nat8	cKO - Het	-7.47113	0.000569284	0.172708
Ms4a4c	cKO - Het	-7.47102	0.000569346	0.180595
Polr3d	cKO - Het	-7.47081	0.000569464	0.0478406
Nudt6	cKO - Het	-7.46858	0.000570736	0.0778321
B230217C12Rik	cKO - Het	-7.46252	0.000574206	0.338998
Atg14	cKO - Het	-7.45867	0.000576421	0.322157
Cpsf3	cKO - Het	-7.4565	0.000577676	0.220903
Nkiras1	cKO - Het	-7.45226	0.000580131	0.240137
Col26a1	cKO - Het	-7.45065	0.000581064	0.162756
1110038F14Rik	cKO - Het	-7.43307	0.000591369	0.0925456
Prdm14	cKO - Het	-7.42583	0.000595664	0.22169
A630076J17Rik	cKO - Het	-7.41333	0.000603158	0.0587003
Gnrhr	cKO - Het	-7.4118	0.000604081	0.233568
Alkbh2	cKO - Het	-7.40836	0.000606165	0.0554037
Msgn1	cKO - Het	-7.40147	0.000610357	0.049042
Mad2l2	cKO - Het	-7.39902	0.000611851	0.38774
Eml2	cKO - Het	-7.39548	0.000614019	0.0349171
Cnksr1	cKO - Het	-7.38799	0.000618636	0.0242914
Cdiptos	cKO - Het	-7.38574	0.000620031	0.432681
Tax1bp3	cKO - Het	-7.37552	0.000626399	0.18328
Slc25a39	cKO - Het	-7.37524	0.000626578	0.0383003
Myo5c	cKO - Het	-7.37302	0.000627971	0.114462
Gatad2b	cKO - Het	-7.37194	0.000628648	0.450578
Ddhd2	cKO - Het	-7.37154	0.000628901	0.17528
Trp53i13	cKO - Het	-7.37122	0.000629103	0.0507119
Gm7138	cKO - Het	-7.37003	0.000629848	0.284596
Dlg3	cKO - Het	-7.36628	0.000632213	0.302672
Mettl8	cKO - Het	-7.36434	0.000633443	0.343219
Olfr222	cKO - Het	-7.36153	0.000635227	0.278867
Cpsf1	cKO - Het	-7.35782	0.000637584	0.165269
Serpinb9	cKO - Het	-7.35504	0.000639359	0.34092
Fbxw2	cKO - Het	-7.34535	0.000645589	0.082313
Cldnd2	cKO - Het	-7.34354	0.000646756	0.325567
Flg2	cKO - Het	-7.34319	0.000646985	0.0619061
Mageb2	cKO - Het	-7.34103	0.000648381	0.4387
Inpp5f	cKO - Het	-7.33692	0.00065105	0.380437
Ncoa1	cKO - Het	-7.33438	0.000652708	0.081747
Pigw	cKO - Het	-7.33287	0.000653696	0.0951867
Rabl3	cKO - Het	-7.33126	0.000654747	0.401536
Sco1	cKO - Het	-7.33071	0.000655106	0.240183
Lin54	cKO - Het	-7.3294	0.00065597	0.454507
Selenot	cKO - Het	-7.32869	0.000656435	0.521675
Ptrhd1	cKO - Het	-7.32242	0.000660563	0.135884
Gorab	cKO - Het	-7.31703	0.000664134	0.0576773
Zfp597	cKO - Het	-7.31185	0.000667581	0.0115472
Lysmd2	cKO - Het	-7.31166	0.000667707	0.189289
Ube2f	cKO - Het	-7.30582	0.000671619	0.0547305
Ikbip	cKO - Het	-7.3057	0.000671699	0.0360229
Olfr591	cKO - Het	-7.30115	0.000674765	0.10255
Arl1	cKO - Het	-7.30092	0.000674919	0.256347
Atp6v1e1	cKO - Het	-7.29681	0.000677698	0.421888
Mrpl12	cKO - Het	-7.29488	0.000679006	0.424414
Cox10	cKO - Het	-7.28779	0.000683835	0.142734
Gm21062	cKO - Het	-7.28541	0.000685466	0.239894
Frmpd3	cKO - Het	-7.2725	0.000694375	0.159997
Arhgef2	cKO - Het	-7.27198	0.000694736	0.00801742
Nmt1	cKO - Het	-7.26626	0.000698717	0.0576234
Nradd	cKO - Het	-7.26526	0.000699417	0.366609
Rcsd1	cKO - Het	-7.26522	0.000699449	0.110934
Mcpt1	cKO - Het	-7.2594	0.00070353	0.0756113
Arhgap30	cKO - Het	-7.25412	0.000707255	0.39816
Gm10615	cKO - Het	-7.25309	0.000707984	0.258377
Snrpb2	cKO - Het	-7.25105	0.000709433	0.249203
Zfand2a	cKO - Het	-7.24983	0.000710295	0.197645
Midn	cKO - Het	-7.23979	0.000717463	0.217356
Awat2	cKO - Het	-7.23152	0.000723422	0.195031
Tmem218	cKO - Het	-7.22376	0.000729055	0.229176
Efna1	cKO - Het	-7.22124	0.000730897	0.23857
Olfr1505	cKO - Het	-7.21907	0.000732481	0.160656
Vmn1r57	cKO - Het	-7.21474	0.000735663	0.142947
H3f3a	cKO - Het	-7.21376	0.000736384	0.698652
Olfr316	cKO - Het	-7.21146	0.000738079	0.281485
Olfr918	cKO - Het	-7.21127	0.000738221	0.0546524
Tex48	cKO - Het	-7.1964	0.000749279	0.054082
Nap1l4	cKO - Het	-7.19199	0.000752587	0.0222968
Olfr1157	cKO - Het	-7.19168	0.000752826	0.215239
Nlrp14	cKO - Het	-7.19127	0.000753129	0.301205
Sall4	cKO - Het	-7.19094	0.000753382	0.178808
Gpd1	cKO - Het	-7.18691	0.000756424	0.163778
Ccpg1os	cKO - Het	-7.18624	0.000756928	0.302249
Mrpl18	cKO - Het	-7.18512	0.000757777	0.170811
Exoc2	cKO - Het	-7.18447	0.000758274	0.137007
Cln6	cKO - Het	-7.18096	0.000760934	0.280725
Cox6a1	cKO - Het	-7.17755	0.000763537	0.595931
Btg2	cKO - Het	-7.17706	0.000763909	0.17361
Rbbp8nl	cKO - Het	-7.16969	0.000769561	0.0376456
Plin3	cKO - Het	-7.16207	0.000775448	0.209798
Slc17a6	cKO - Het	-7.15739	0.000779085	0.124986
Olfr510	cKO - Het	-7.15637	0.000779882	0.156163
Cdk20	cKO - Het	-7.1516	0.00078361	0.458116
Aox4	cKO - Het	-7.15135	0.000783802	0.0361075
Triqk	cKO - Het	-7.14812	0.000786343	0.128474
Stip1	cKO - Het	-7.14136	0.000791672	0.0440702
Slc5a8	cKO - Het	-7.13718	0.000794989	0.336231
Psmd3	cKO - Het	-7.13413	0.000797419	0.014113
Has3	cKO - Het	-7.13161	0.000799431	0.331588
Wfdc11	cKO - Het	-7.13064	0.000800211	0.078757
Gja10	cKO - Het	-7.12919	0.000801366	0.261415
Tada1	cKO - Het	-7.1258	0.000804091	0.0574843
Gamt	cKO - Het	-7.12357	0.000805886	0.153325
Ercc6	cKO - Het	-7.12324	0.000806148	0.116439
Ctcfl	cKO - Het	-7.12196	0.000807184	0.184855
Ctc1	cKO - Het	-7.12095	0.000807996	0.345995
Fam222b	cKO - Het	-7.11704	0.000811163	0.296625
Ppp1r37	cKO - Het	-7.11046	0.000816518	0.238753
Abcf3	cKO - Het	-7.1028	0.000822797	0.0188646
Olfr998	cKO - Het	-7.1018	0.000823622	0.394343
Sestd1	cKO - Het	-7.09746	0.000827203	0.183565
Anapc2	cKO - Het	-7.08856	0.000834602	0.0180423
Gpr15	cKO - Het	-7.0865	0.000836322	0.0439192
Armh3	cKO - Het	-7.08556	0.000837103	0.27643
Edc3	cKO - Het	-7.08403	0.000838391	0.156661
Mt4	cKO - Het	-7.08397	0.000838435	0.181099
Abca15	cKO - Het	-7.07725	0.00084409	0.142024
Dnal1	cKO - Het	-7.07552	0.000845549	0.233443
Upf1	cKO - Het	-7.07217	0.000848387	0.149758
Orc5	cKO - Het	-7.07063	0.000849699	0.170798
Olfr323	cKO - Het	-7.05942	0.000859277	0.11311
Olfr1404	cKO - Het	-7.0578	0.000860667	0.357666
Olfr345	cKO - Het	-7.05381	0.000864113	0.105227
Hoxc11	cKO - Het	-7.04556	0.000871272	0.0117818
Tpbpb	cKO - Het	-7.04093	0.000875314	0.0364885
Casp12	cKO - Het	-7.03496	0.000880556	0.173328
LOC115486519	cKO - Het	-7.03075	0.000884266	0.362661
Olfr3	cKO - Het	-7.02927	0.00088558	0.0420448
Syn2	cKO - Het	-7.02756	0.000887097	0.11434
Sh3kbp1	cKO - Het	-7.02277	0.000891357	0.24938
Edem1	cKO - Het	-7.0202	0.000893644	0.120301
H2-M10.1	cKO - Het	-7.01989	0.000893925	0.238645
Lztfl1	cKO - Het	-7.01484	0.000898449	0.31212
F630003A18Rik	cKO - Het	-7.00989	0.00090291	0.487899
Leprot	cKO - Het	-7.00586	0.000906558	0.449724
Lypd6	cKO - Het	-7.00524	0.000907113	0.102743
Nefh	cKO - Het	-6.99591	0.000915621	0.0849203
Col20a1	cKO - Het	-6.994	0.000917373	0.329177
Pdlim2	cKO - Het	-6.989	0.000921966	0.134317
Slc26a6	cKO - Het	-6.97915	0.000931096	0.352302
Pou2af1	cKO - Het	-6.9788	0.000931421	0.0788949
Rnf39	cKO - Het	-6.96636	0.00094308	0.0833886
Dock3	cKO - Het	-6.96401	0.0009453	0.306717
Xlr4a	cKO - Het	-6.9629	0.000946347	0.463501
Mgll	cKO - Het	-6.96095	0.000948198	0.095699
Mosmo	cKO - Het	-6.95281	0.000955946	0.195921
Tcf20	cKO - Het	-6.94842	0.000960149	0.122379
Cts7	cKO - Het	-6.94557	0.000962893	0.089256
Actg1	cKO - Het	-6.93713	0.00097105	0.58134
Nucks1	cKO - Het	-6.92551	0.000982401	0.374199
Nectin3	cKO - Het	-6.92276	0.000985108	0.352856
Gm21466	cKO - Het	-6.92159	0.000986264	0.731618
Csnk1d	cKO - Het	-6.92067	0.000987169	0.110863
Olfr1105	cKO - Het	-6.91969	0.000988136	0.131994
Szrd1	cKO - Het	-6.91374	0.000994037	0.107687
Tmem135	cKO - Het	-6.91205	0.000995714	0.198637
Plod1	cKO - Het	-6.90807	0.000999688	0.079714
Gm39653	cKO - Het	-6.90786	0.000999896	0.199257
Rab26	cKO - Het	-6.90686	0.0010009	0.136516
Npm1	cKO - Het	-6.90595	0.00100181	0.439438
Dbh	cKO - Het	-6.90453	0.00100323	0.147297
Nalcn	cKO - Het	-6.9034	0.00100436	0.183284
Vpreb1	cKO - Het	-6.90317	0.00100459	0.51633
Trim35	cKO - Het	-6.89789	0.00100992	0.104682
Chrnd	cKO - Het	-6.89228	0.0010156	0.114709
Mmrn2	cKO - Het	-6.88834	0.00101961	0.435439
Tdo2	cKO - Het	-6.88124	0.00102687	0.00883696
Ccdc97	cKO - Het	-6.88124	0.00102687	0.201664
Tpbgl	cKO - Het	-6.8799	0.00102825	0.414989
Vmn1r2	cKO - Het	-6.87634	0.00103192	0.313429
S1pr4	cKO - Het	-6.87431	0.00103401	0.343636
Gm14569	cKO - Het	-6.87193	0.00103647	0.0630881
Nes	cKO - Het	-6.87141	0.00103701	0.0726244
Pou2f2	cKO - Het	-6.86483	0.00104386	0.0834882
Dpp9	cKO - Het	-6.8568	0.00105227	0.128475
AY761185	cKO - Het	-6.85666	0.00105242	0.269319
Olfr1278	cKO - Het	-6.85266	0.00105665	0.154903
Olfr775	cKO - Het	-6.85205	0.00105729	0.186786
Fgfr3	cKO - Het	-6.84815	0.00106142	0.428347
Irx2	cKO - Het	-6.84795	0.00106164	0.050141
Iqcm	cKO - Het	-6.8462	0.00106349	0.311625
B230307C23Rik	cKO - Het	-6.8456	0.00106413	0.491946
Decr1	cKO - Het	-6.8451	0.00106466	0.364945
Col11a2	cKO - Het	-6.83985	0.00107026	0.310944
Ddost	cKO - Het	-6.83839	0.00107183	0.504636
Gm46915	cKO - Het	-6.83688	0.00107345	0.0438862
Cox4i1	cKO - Het	-6.83335	0.00107725	0.7037
Scn9a	cKO - Het	-6.83329	0.00107731	0.197612
Prr14	cKO - Het	-6.81539	0.00109677	0.149735
Epb41l2	cKO - Het	-6.80491	0.00110832	0.164337
Rnf183	cKO - Het	-6.79988	0.00111391	0.112929
Olfr979	cKO - Het	-6.7995	0.00111433	0.358798
Nhlh2	cKO - Het	-6.78831	0.00112687	0.246638
Defa29	cKO - Het	-6.78572	0.0011298	0.230202
Col4a2	cKO - Het	-6.78447	0.00113121	0.41855
Plekha6	cKO - Het	-6.78091	0.00113524	0.10567
Inpp5e	cKO - Het	-6.78053	0.00113567	0.146213
Vps37c	cKO - Het	-6.77636	0.00114041	0.35664
2200002D01Rik	cKO - Het	-6.77392	0.0011432	0.248942
Rpl24	cKO - Het	-6.76911	0.00114872	0.409505
Nopchap1	cKO - Het	-6.76025	0.00115893	0.474796
Tspyl3	cKO - Het	-6.7601	0.00115911	0.260318
Hmgcr	cKO - Het	-6.75413	0.00116605	0.0548111
Icam1	cKO - Het	-6.75008	0.00117079	0.186682
Laptm4a	cKO - Het	-6.74986	0.00117104	0.46994
Stfa2	cKO - Het	-6.74794	0.00117329	0.0517934
Hsd11b1	cKO - Het	-6.74296	0.00117915	0.0151762
Ddx4	cKO - Het	-6.74033	0.00118225	0.449176
Ldhc	cKO - Het	-6.73696	0.00118624	0.117408
Snrnp48	cKO - Het	-6.73691	0.00118631	0.440969
Ankk1	cKO - Het	-6.73657	0.00118671	0.199852
Copz1	cKO - Het	-6.73645	0.00118685	0.10896
Olfr975	cKO - Het	-6.73317	0.00119075	0.208901
Slc2a2	cKO - Het	-6.73034	0.00119413	0.0382097
Sgo2b	cKO - Het	-6.72927	0.0011954	0.087529
Nptxr	cKO - Het	-6.72648	0.00119875	0.0165163
Csnk1g1	cKO - Het	-6.71992	0.00120663	0.258711
1700021F07Rik	cKO - Het	-6.71626	0.00121105	0.153847
Olfr1428	cKO - Het	-6.71506	0.00121251	0.08412
Gm4952	cKO - Het	-6.70587	0.00122371	0.0388081
Galp	cKO - Het	-6.70283	0.00122743	0.436668
Vmn1r224	cKO - Het	-6.69577	0.00123612	0.101678
Naa50	cKO - Het	-6.6954	0.00123658	0.443599
Klhdc3	cKO - Het	-6.69243	0.00124026	0.306696
Olfr476	cKO - Het	-6.68877	0.00124481	0.256584
Mrps35	cKO - Het	-6.6884	0.00124527	0.14207
Jph4	cKO - Het	-6.68655	0.00124758	0.174276
Gm15155	cKO - Het	-6.68576	0.00124856	0.227078
Zfp54	cKO - Het	-6.68534	0.00124909	0.43052
Fer	cKO - Het	-6.68461	0.00125	0.184473
Nr6a1	cKO - Het	-6.68337	0.00125156	0.0540823
Sec16a	cKO - Het	-6.68305	0.00125195	0.110901
Fabp5	cKO - Het	-6.68159	0.00125378	0.254001
Hikeshi	cKO - Het	-6.67677	0.00125985	0.70027
Ivl	cKO - Het	-6.67362	0.00126381	0.0893751
Abcb7	cKO - Het	-6.67256	0.00126516	0.0556728
Pth2	cKO - Het	-6.67025	0.00126808	0.225822
N4bp2l2	cKO - Het	-6.66609	0.00127337	0.115204
Gm51460	cKO - Het	-6.66266	0.00127774	0.124571
Ddx39a	cKO - Het	-6.66109	0.00127976	0.138911
Rpl4	cKO - Het	-6.65891	0.00128254	0.763631
Cdca7	cKO - Het	-6.64713	0.00129775	0.077508
Spef1l	cKO - Het	-6.63251	0.00131685	0.231628
Gm4894	cKO - Het	-6.62753	0.00132342	0.370889
Pip4p1	cKO - Het	-6.62294	0.00132952	0.20881
Slc24a3	cKO - Het	-6.62246	0.00133015	0.46014
Apool	cKO - Het	-6.61852	0.0013354	0.0163591
H2az1	cKO - Het	-6.61625	0.00133844	0.412167
Fam221a	cKO - Het	-6.61418	0.00134122	0.191005
Cpe	cKO - Het	-6.61019	0.00134658	0.199074
Tgif1	cKO - Het	-6.59486	0.00136738	0.203804
Olfr1331	cKO - Het	-6.58841	0.00137623	0.307875
Olfr366	cKO - Het	-6.58707	0.00137807	0.0852847
Zfp182	cKO - Het	-6.57578	0.00139372	0.364587
Ppp6r1	cKO - Het	-6.57418	0.00139596	0.153476
Nkpd1	cKO - Het	-6.56895	0.00140327	0.278505
Nsmce3	cKO - Het	-6.56654	0.00140666	0.0366193
Adam32	cKO - Het	-6.56548	0.00140815	0.292018
Slc37a2	cKO - Het	-6.56528	0.00140843	0.186212
Foxi1	cKO - Het	-6.55738	0.00141959	0.269487
Arhgef25	cKO - Het	-6.55357	0.00142501	0.158376
Cldn34a	cKO - Het	-6.55348	0.00142514	0.00752108
Defb33	cKO - Het	-6.55165	0.00142776	0.176681
Myl12a	cKO - Het	-6.55057	0.0014293	0.230825
Ewsr1	cKO - Het	-6.55021	0.00142981	0.367426
Rab7b	cKO - Het	-6.54675	0.00143477	0.0195385
Bmpr1a	cKO - Het	-6.54553	0.00143652	0.0893493
Cfap45	cKO - Het	-6.54326	0.00143978	0.276578
Rab3gap2	cKO - Het	-6.54321	0.00143986	0.224575
Synj1	cKO - Het	-6.54093	0.00144314	0.0889231
Olfr160	cKO - Het	-6.54022	0.00144417	0.316956
Ints2	cKO - Het	-6.53315	0.00145442	0.234906
Tango6	cKO - Het	-6.53161	0.00145665	0.0192589
Ppp3cc	cKO - Het	-6.52993	0.00145911	0.226147
Cert1	cKO - Het	-6.52942	0.00145985	0.383547
Gale	cKO - Het	-6.52428	0.00146737	0.242887
Mtbp	cKO - Het	-6.51989	0.00147384	0.234202
Rtl6	cKO - Het	-6.51638	0.00147901	0.373179
Bcl7c	cKO - Het	-6.51295	0.00148409	0.548053
Ggt6	cKO - Het	-6.51195	0.00148558	0.297595
Olfr688	cKO - Het	-6.50963	0.00148903	0.013573
Ncl	cKO - Het	-6.50873	0.00149037	0.531215
Olfr231	cKO - Het	-6.50797	0.0014915	0.125888
Insl5	cKO - Het	-6.50663	0.0014935	0.327644
Haus8	cKO - Het	-6.50366	0.00149794	0.0571651
Nme6	cKO - Het	-6.50279	0.00149925	0.476755
Pxt1	cKO - Het	-6.49372	0.00151291	0.343662
Psmb1	cKO - Het	-6.49352	0.00151322	0.290701
E130309D02Rik	cKO - Het	-6.49325	0.00151362	0.187801
Rnf31	cKO - Het	-6.48729	0.00152267	0.108932
S100a5	cKO - Het	-6.48358	0.00152832	0.523591
Usp19	cKO - Het	-6.47817	0.00153661	0.578252
Ifna13	cKO - Het	-6.47705	0.00153835	0.501722
Gabrd	cKO - Het	-6.47155	0.00154683	0.453087
Grwd1	cKO - Het	-6.46929	0.00155033	0.172468
Rims3	cKO - Het	-6.45897	0.0015664	0.0230686
Gm9936	cKO - Het	-6.45503	0.0015726	0.25515
Clns1a	cKO - Het	-6.4516	0.00157799	0.25863
Pld2	cKO - Het	-6.45001	0.00158051	0.0884071
Susd3	cKO - Het	-6.44752	0.00158445	0.189085
Cyp2c66	cKO - Het	-6.44607	0.00158674	0.315329
Nell2	cKO - Het	-6.44271	0.00159209	0.0356932
Mogs	cKO - Het	-6.44248	0.00159245	0.106054
Armc9	cKO - Het	-6.44133	0.00159428	0.317076
Zfp931	cKO - Het	-6.44131	0.00159432	0.381168
Lgmn	cKO - Het	-6.43896	0.00159806	0.0978632
Piezo2	cKO - Het	-6.43318	0.00160733	0.328767
Dpcd	cKO - Het	-6.42919	0.00161376	0.353684
Trgc1	cKO - Het	-6.42832	0.00161516	0.267047
Gm33798	cKO - Het	-6.42599	0.00161894	0.12219
Lpar1	cKO - Het	-6.42118	0.00162673	0.460922
Runx3	cKO - Het	-6.41884	0.00163055	0.331189
Fam170b	cKO - Het	-6.41865	0.00163086	0.296103
Ntn5	cKO - Het	-6.4172	0.00163322	0.0945974
Olfr1366	cKO - Het	-6.41009	0.00164488	0.151219
Atpif1	cKO - Het	-6.4076	0.00164897	0.450379
Zmynd12	cKO - Het	-6.40477	0.00165364	0.322613
Mettl7a1	cKO - Het	-6.39913	0.001663	0.576315
Cenpe	cKO - Het	-6.39607	0.00166809	0.33786
Pawr	cKO - Het	-6.39601	0.00166821	0.265751
Mrpl1	cKO - Het	-6.39548	0.00166908	0.0475229
Pilrb1	cKO - Het	-6.39351	0.00167237	0.201961
Slc38a7	cKO - Het	-6.38827	0.00168116	0.098784
St7	cKO - Het	-6.38806	0.00168152	0.04776
Kif1b	cKO - Het	-6.38093	0.00169354	0.220617
Rpgrip1	cKO - Het	-6.37652	0.00170103	0.177521
Opcml	cKO - Het	-6.37511	0.00170344	0.0529328
Sec14l1	cKO - Het	-6.3745	0.00170447	0.169054
Fads6	cKO - Het	-6.37313	0.00170681	0.338993
Acta2	cKO - Het	-6.36846	0.00171479	0.428528
Ptgds	cKO - Het	-6.368	0.00171559	0.144635
Eif4g3	cKO - Het	-6.35607	0.00173618	0.0904017
Srd5a3	cKO - Het	-6.35544	0.00173727	0.346253
Ggt5	cKO - Het	-6.3542	0.00173942	0.384863
Plac8l1	cKO - Het	-6.35373	0.00174024	0.0490037
2310034P14Rik	cKO - Het	-6.35106	0.00174489	0.132292
Dnase1l1	cKO - Het	-6.34941	0.00174778	0.0846187
Abo	cKO - Het	-6.34673	0.00175247	0.276994
Cyp2c38	cKO - Het	-6.34381	0.00175759	0.176423
Rhbdf1	cKO - Het	-6.34065	0.00176315	0.0935138
Kl	cKO - Het	-6.33875	0.00176651	0.289085
Olfr934	cKO - Het	-6.33837	0.00176717	0.166667
Jrk	cKO - Het	-6.32867	0.00178441	0.00847535
Olfr1052	cKO - Het	-6.32588	0.00178938	0.178701
Hsbp1	cKO - Het	-6.32484	0.00179124	0.110871
Tgoln1	cKO - Het	-6.32199	0.00179637	0.0218902
Gltpd2	cKO - Het	-6.3187	0.00180228	0.295303
Pspn	cKO - Het	-6.31376	0.00181122	0.359857
Ccnh	cKO - Het	-6.30836	0.00182102	0.335333
Ankle2	cKO - Het	-6.30526	0.00182667	0.0406429
Cdh3	cKO - Het	-6.30487	0.00182738	0.293667
Naa40	cKO - Het	-6.30371	0.0018295	0.270307
Cyhr1	cKO - Het	-6.3036	0.0018297	0.241023
Bambi	cKO - Het	-6.29825	0.00183952	0.0393775
Msl2	cKO - Het	-6.2966	0.00184256	0.455946
Zfp300	cKO - Het	-6.29582	0.001844	0.22094
Gm1604b	cKO - Het	-6.28751	0.00185939	0.158661
Lrrc38	cKO - Het	-6.2862	0.00186183	0.171852
Kcnq1	cKO - Het	-6.28531	0.00186347	0.133237
Colec10	cKO - Het	-6.28479	0.00186445	0.0940446
Btn2a2	cKO - Het	-6.28408	0.00186578	0.283554
Gna11	cKO - Het	-6.28342	0.00186701	0.497605
Trabd2b	cKO - Het	-6.28274	0.00186828	0.25203
Cisd2	cKO - Het	-6.28267	0.0018684	0.184377
Rack1	cKO - Het	-6.27946	0.00187441	0.702511
Slf2	cKO - Het	-6.27786	0.00187742	0.16959
Ppef2	cKO - Het	-6.27618	0.00188057	0.213593
Col10a1	cKO - Het	-6.26788	0.00189624	0.0173149
Ubr3	cKO - Het	-6.26722	0.0018975	0.159721
Gpbar1	cKO - Het	-6.26681	0.00189828	0.183166
Ints7	cKO - Het	-6.26585	0.00190009	0.367903
Rad1	cKO - Het	-6.26582	0.00190016	0.177466
Mknk2	cKO - Het	-6.26463	0.00190242	0.165177
Snrpd1	cKO - Het	-6.26332	0.00190491	0.224272
Lime1	cKO - Het	-6.26049	0.00191031	0.197444
Clca3a1	cKO - Het	-6.26019	0.00191088	0.144648
Hbs1l	cKO - Het	-6.25909	0.00191299	0.491033
Acacb	cKO - Het	-6.25622	0.00191849	0.117232
Prss44	cKO - Het	-6.2494	0.00193162	0.327198
Gm11563	cKO - Het	-6.24877	0.00193282	0.22975
Cts3	cKO - Het	-6.24776	0.00193479	0.196859
Klra8	cKO - Het	-6.24766	0.00193498	0.0558781
Olfr873	cKO - Het	-6.24609	0.00193803	0.0572045
Dcbld1	cKO - Het	-6.24559	0.00193898	0.0527523
Rnf187	cKO - Het	-6.24108	0.00194775	0.0489068
Gm14147	cKO - Het	-6.23921	0.0019514	0.313211
Tmem138	cKO - Het	-6.23594	0.0019578	0.15188
Hao2	cKO - Het	-6.23566	0.00195834	0.165352
Jade3	cKO - Het	-6.22679	0.00197578	0.0866817
Rnf40	cKO - Het	-6.22564	0.00197807	0.147328
Ppp2r2b	cKO - Het	-6.22443	0.00198046	0.0236163
Btf3l4	cKO - Het	-6.22357	0.00198215	0.45238
Zw10	cKO - Het	-6.21028	0.00200868	0.10252
Sbf1	cKO - Het	-6.20841	0.00201244	0.561962
Dync1i2	cKO - Het	-6.20789	0.00201348	0.133248
Sh2d1a	cKO - Het	-6.20535	0.0020186	0.234686
Olfr890	cKO - Het	-6.20288	0.00202359	0.0684993
Zfp287	cKO - Het	-6.19911	0.00203125	0.101935
Ltb4r2	cKO - Het	-6.19474	0.00204014	0.26231
Stmn1	cKO - Het	-6.18982	0.00205019	0.581719
Cst8	cKO - Het	-6.18585	0.00205836	0.298427
Rln1	cKO - Het	-6.18531	0.00205947	0.185758
Ap5m1	cKO - Het	-6.185	0.00206011	0.218803
Leng9	cKO - Het	-6.18464	0.00206084	0.0657081
Pate14	cKO - Het	-6.18286	0.00206451	0.32062
A1bg	cKO - Het	-6.1771	0.00207644	0.278255
Them7	cKO - Het	-6.17703	0.00207658	0.119537
Ube2v2	cKO - Het	-6.17611	0.0020785	0.307075
Olfr794	cKO - Het	-6.17567	0.00207941	0.0591152
Morc3	cKO - Het	-6.17244	0.00208614	0.359758
Sox1	cKO - Het	-6.16865	0.00209406	0.36679
Krtcap2	cKO - Het	-6.16609	0.00209942	0.0257121
Rnf4	cKO - Het	-6.15986	0.00211254	0.462758
Dhrs9	cKO - Het	-6.15776	0.00211699	0.400078
Lcp1	cKO - Het	-6.1539	0.00212518	0.12659
Ret	cKO - Het	-6.15187	0.00212949	0.0517846
Zfp341	cKO - Het	-6.15027	0.00213291	0.151488
Zfp660	cKO - Het	-6.14953	0.00213449	0.120008
Cyp4b1	cKO - Het	-6.14419	0.00214592	0.353922
Mcam	cKO - Het	-6.14371	0.00214694	0.171933
Ndufs4	cKO - Het	-6.13912	0.00215682	0.0320611
Osbp	cKO - Het	-6.13675	0.00216194	0.195402
Map6	cKO - Het	-6.13524	0.0021652	0.236978
Zpr1	cKO - Het	-6.13435	0.00216714	0.231372
Acnat2	cKO - Het	-6.13252	0.0021711	0.140055
Rcc2	cKO - Het	-6.12787	0.00218121	0.740312
Srsf1	cKO - Het	-6.12648	0.00218425	0.659956
Mnt	cKO - Het	-6.12525	0.00218694	0.148366
Spata20	cKO - Het	-6.10709	0.00222701	0.276322
Nek3	cKO - Het	-6.10494	0.00223181	0.545979
Zfp804b	cKO - Het	-6.10083	0.00224101	0.0884012
Olfr186	cKO - Het	-6.09116	0.00226279	0.14426
Serpinb1c	cKO - Het	-6.09	0.00226542	0.0838606
Scn10a	cKO - Het	-6.08932	0.00226696	0.140814
Olfr1509	cKO - Het	-6.08836	0.00226912	0.0265915
Zfp617	cKO - Het	-6.08349	0.00228021	0.0728187
Parp1	cKO - Het	-6.08293	0.00228149	0.455622
BC004004	cKO - Het	-6.07623	0.00229682	0.0785871
Gstt2	cKO - Het	-6.07591	0.00229755	0.0189468
Rhot2	cKO - Het	-6.07347	0.00230316	0.292327
Phf20	cKO - Het	-6.07124	0.00230832	0.133375
Zwint	cKO - Het	-6.06268	0.00232815	0.0873993
Ly6g5b	cKO - Het	-6.06222	0.00232923	0.0134356
Klhdc7b	cKO - Het	-6.0615	0.0023309	0.222125
Tcl1b1	cKO - Het	-6.05853	0.00233783	0.0531205
Ppp1cb	cKO - Het	-6.05568	0.0023445	0.339611
Rrh	cKO - Het	-6.05259	0.00235177	0.160949
Pcca	cKO - Het	-6.05216	0.00235277	0.070492
Mapk8	cKO - Het	-6.05046	0.00235677	0.0269875
Snn	cKO - Het	-6.05012	0.00235757	0.247159
Mtpap	cKO - Het	-6.04961	0.00235878	0.450542
Olfr1013	cKO - Het	-6.04635	0.00236647	0.221363
Dbx1	cKO - Het	-6.04119	0.00237872	0.192644
Pemt	cKO - Het	-6.0383	0.00238562	0.302279
Zfr	cKO - Het	-6.03729	0.00238802	0.170197
Gm11236	cKO - Het	-6.03384	0.00239626	0.640955
Dcaf7	cKO - Het	-6.0325	0.0023995	0.115924
Gm52606	cKO - Het	-6.03219	0.00240023	0.934876
Ptf1a	cKO - Het	-6.02526	0.00241693	0.223938
Fat4	cKO - Het	-6.02338	0.00242146	0.156203
Olfr866	cKO - Het	-6.0232	0.00242191	0.0958069
Gm36672	cKO - Het	-6.02309	0.00242217	0.322489
Oit3	cKO - Het	-6.01937	0.0024312	0.167566
Dhcr24	cKO - Het	-6.01933	0.0024313	0.354337
Zfyve9	cKO - Het	-6.0166	0.00243795	0.0265506
Rasl10b	cKO - Het	-6.01476	0.00244245	0.260343
Gm46913	cKO - Het	-6.01425	0.00244368	0.14736
Ndufs8	cKO - Het	-6.01194	0.00244933	0.296769
Duxf3	cKO - Het	-6.00971	0.00245479	0.891472
Alpl	cKO - Het	-6.00858	0.00245757	0.243589
Ndufb4	cKO - Het	-6.00548	0.00246519	0.334852
C1qtnf3	cKO - Het	-6.00357	0.00246992	0.394219
Gm960	cKO - Het	-6.00262	0.00247228	0.142029
Nepro	cKO - Het	-5.99538	0.00249024	0.127344
Fancg	cKO - Het	-5.99536	0.00249029	0.391484
Pdf	cKO - Het	-5.99467	0.00249201	0.0788607
Caprin2	cKO - Het	-5.9932	0.00249567	0.0556098
Olfr1104	cKO - Het	-5.99163	0.00249959	0.11447
1110059E24Rik	cKO - Het	-5.98884	0.00250656	0.606145
Ap3s2	cKO - Het	-5.98857	0.00250724	0.236889
Irf8	cKO - Het	-5.98171	0.0025245	0.130773
Cspg4	cKO - Het	-5.97943	0.00253027	0.34889
Cst9	cKO - Het	-5.97399	0.00254408	0.189762
Cnfn	cKO - Het	-5.96248	0.00257353	0.0776062
Comt	cKO - Het	-5.9605	0.00257861	0.179623
E130308A19Rik	cKO - Het	-5.95955	0.00258107	0.274327
Olfr667	cKO - Het	-5.95643	0.00258913	0.130916
Gbp6	cKO - Het	-5.95543	0.00259173	0.534904
Sharpin	cKO - Het	-5.95234	0.00259975	0.383562
Phtf2	cKO - Het	-5.95181	0.00260112	0.25014
H60a	cKO - Het	-5.95108	0.00260303	0.39455
Trim30b	cKO - Het	-5.94886	0.00260881	0.344823
Sac3d1	cKO - Het	-5.9474	0.00261261	0.409704
Gm3045	cKO - Het	-5.9467	0.00261446	0.364331
Grid2ip	cKO - Het	-5.93924	0.00263404	0.380668
Olfr917	cKO - Het	-5.93724	0.00263932	0.37358
Cnot8	cKO - Het	-5.93719	0.00263943	0.139971
Crocc	cKO - Het	-5.93147	0.00265457	0.141166
Rgsl1	cKO - Het	-5.92918	0.00266066	0.0781644
Pter	cKO - Het	-5.92777	0.00266443	0.441424
Cd163	cKO - Het	-5.9219	0.0026801	0.137559
Arl6ip4	cKO - Het	-5.92071	0.00268329	0.357106
Ero1b	cKO - Het	-5.91944	0.00268671	0.245134
Krtap26-1	cKO - Het	-5.91942	0.00268677	0.126824
Rita1	cKO - Het	-5.91557	0.00269712	0.482419
Sirpb1a	cKO - Het	-5.91131	0.00270865	0.186671
Gtf2h2	cKO - Het	-5.90935	0.00271395	0.140497
Col1a1	cKO - Het	-5.90761	0.00271868	0.589531
Olfr1156	cKO - Het	-5.90604	0.00272295	0.401987
Tex14	cKO - Het	-5.90353	0.00272979	0.448864
Anapc5	cKO - Het	-5.90145	0.00273547	0.0660076
Gucd1	cKO - Het	-5.90097	0.00273678	0.355932
Ube2d2a	cKO - Het	-5.89672	0.00274844	0.126523
Zfp185	cKO - Het	-5.89583	0.00275091	0.0840335
Msh2	cKO - Het	-5.89574	0.00275114	0.263605
Fam71a	cKO - Het	-5.88979	0.00276755	0.136349
Palm	cKO - Het	-5.88978	0.00276759	0.134476
Gm5460	cKO - Het	-5.8896	0.00276809	0.216479
Prg2	cKO - Het	-5.88889	0.00277005	0.242983
Rac1	cKO - Het	-5.88325	0.00278572	0.331446
Iqcd	cKO - Het	-5.88146	0.00279071	0.422471
Grip1	cKO - Het	-5.88074	0.00279272	0.0878581
Ngfr	cKO - Het	-5.87718	0.00280269	0.588885
Rdh1	cKO - Het	-5.86819	0.00282799	0.132127
Rasa4	cKO - Het	-5.86807	0.00282833	0.18463
Ntng1	cKO - Het	-5.86318	0.00284219	0.292942
Lage3	cKO - Het	-5.86264	0.00284374	0.394154
Emc6	cKO - Het	-5.85754	0.00285826	0.221027
Olfr1231	cKO - Het	-5.85699	0.00285984	0.132295
Dhx57	cKO - Het	-5.85687	0.00286018	0.241097
Nxph4	cKO - Het	-5.85393	0.00286859	0.350602
Pde6a	cKO - Het	-5.85326	0.00287052	0.482339
Creb1	cKO - Het	-5.85269	0.00287215	0.351546
Cxcr3	cKO - Het	-5.85174	0.0028749	0.290836
Ccdc181	cKO - Het	-5.84808	0.00288545	0.076952
Spint4	cKO - Het	-5.84624	0.00289074	0.265338
Clec4a1	cKO - Het	-5.84468	0.00289527	0.0829251
Fxr1	cKO - Het	-5.8445	0.00289578	0.47125
Fem1a	cKO - Het	-5.84409	0.00289698	0.147772
Banf1	cKO - Het	-5.84207	0.00290281	0.416377
Calm1	cKO - Het	-5.84063	0.00290701	0.243763
Tm2d1	cKO - Het	-5.83878	0.00291238	0.257346
Gm10573	cKO - Het	-5.83852	0.00291315	0.226578
Ednra	cKO - Het	-5.83788	0.00291501	0.367356
Satb2	cKO - Het	-5.83517	0.00292293	0.394883
Zfyve19	cKO - Het	-5.83514	0.00292302	0.239072
Cul2	cKO - Het	-5.83512	0.00292307	0.215518
Olfr148	cKO - Het	-5.83201	0.00293219	0.174559
Rdx	cKO - Het	-5.83177	0.00293288	0.122016
Olfr1290	cKO - Het	-5.82794	0.00294415	0.322266
Tmc5	cKO - Het	-5.82762	0.00294508	0.677189
Nipbl	cKO - Het	-5.82705	0.00294675	0.113838
Dapk1	cKO - Het	-5.82497	0.00295291	0.438233
Atp5md	cKO - Het	-5.81488	0.00298284	0.474229
Ly6g5c	cKO - Het	-5.81184	0.00299193	0.279966
Med13	cKO - Het	-5.81011	0.0029971	0.380612
Slc22a2	cKO - Het	-5.8075	0.00300493	0.0380567
Rab31	cKO - Het	-5.80716	0.00300596	0.10636
Colq	cKO - Het	-5.80645	0.0030081	0.163254
Fam117a	cKO - Het	-5.80627	0.00300865	0.207263
Usp28	cKO - Het	-5.80414	0.00301505	0.406592
Pacsin3	cKO - Het	-5.80209	0.00302123	0.117167
Fam76b	cKO - Het	-5.8014	0.00302332	0.287412
Reg1	cKO - Het	-5.79922	0.0030299	0.246495
Mn1	cKO - Het	-5.79864	0.00303167	0.113736
Arhgap32	cKO - Het	-5.79106	0.00305474	0.180845
Park7	cKO - Het	-5.79061	0.00305612	0.228713
Nrm	cKO - Het	-5.78809	0.00306383	0.145297
Klk1b26	cKO - Het	-5.788	0.00306411	0.64752
St8sia2	cKO - Het	-5.78623	0.00306954	0.062339
Ak7	cKO - Het	-5.78417	0.00307585	0.348008
Naa20	cKO - Het	-5.78332	0.00307848	0.246789
Pts	cKO - Het	-5.78052	0.00308711	0.284781
Adck5	cKO - Het	-5.77826	0.00309408	0.244506
Hacd1	cKO - Het	-5.76486	0.00313585	0.333408
Olfr1014	cKO - Het	-5.76476	0.00313616	0.02588
Flvcr2	cKO - Het	-5.76208	0.00314457	0.394803
Ogdh	cKO - Het	-5.75989	0.00315147	0.0438406
Fkbp5	cKO - Het	-5.75984	0.00315161	0.136336
Gpr26	cKO - Het	-5.75692	0.00316084	0.142273
Prr23a2	cKO - Het	-5.756	0.00316375	0.210344
Olfr618	cKO - Het	-5.75595	0.0031639	0.099362
Mcts2	cKO - Het	-5.75169	0.00317739	0.307828
Cdh12	cKO - Het	-5.75017	0.00318224	0.351372
Atp6v1g2	cKO - Het	-5.74983	0.00318332	0.299032
Slc36a4	cKO - Het	-5.74594	0.00319572	0.119833
Bpifa3	cKO - Het	-5.74199	0.00320839	0.244823
Ldlrad1	cKO - Het	-5.7374	0.00322313	0.296422
Cox4i2	cKO - Het	-5.73372	0.00323503	0.338096
Ncoa6	cKO - Het	-5.73341	0.00323603	0.0703224
Rps26	cKO - Het	-5.73039	0.00324582	0.859787
Nemf	cKO - Het	-5.72526	0.00326249	0.481582
Nsun7	cKO - Het	-5.7238	0.00326726	0.165443
Gm17695	cKO - Het	-5.71928	0.00328206	0.265075
Eif3d	cKO - Het	-5.71369	0.00330046	0.210273
Synpo	cKO - Het	-5.71129	0.0033084	0.129734
Mrps14	cKO - Het	-5.71116	0.00330885	0.139689
Pigl	cKO - Het	-5.71044	0.00331122	0.345977
Dleu7	cKO - Het	-5.71043	0.00331125	0.206204
4931408C20Rik	cKO - Het	-5.71021	0.00331196	0.347105
Dctpp1	cKO - Het	-5.70956	0.00331412	0.261006
Arhgef12	cKO - Het	-5.70656	0.00332408	0.254034
Wfdc6b	cKO - Het	-5.70571	0.00332691	0.481581
Sfrp2	cKO - Het	-5.70544	0.00332781	0.320349
Ly6g6g	cKO - Het	-5.70424	0.0033318	0.223568
Hnrnpa1	cKO - Het	-5.70173	0.0033402	0.575792
Dicer1	cKO - Het	-5.70065	0.00334378	0.421462
2900092C05Rik	cKO - Het	-5.69772	0.00335361	0.019162
Rrp1	cKO - Het	-5.69724	0.0033552	0.329083
Thumpd1	cKO - Het	-5.69701	0.00335599	0.297319
Isy1	cKO - Het	-5.69448	0.00336448	0.0249987
Sirt1	cKO - Het	-5.69329	0.00336848	0.244074
Nars2	cKO - Het	-5.69329	0.0033685	0.333996
Spef2	cKO - Het	-5.69123	0.00337543	0.0690381
Eefsec	cKO - Het	-5.68697	0.00338985	0.0503035
Dnah2	cKO - Het	-5.68648	0.00339152	0.0548543
Gipc1	cKO - Het	-5.68594	0.00339334	0.410307
Slc22a29	cKO - Het	-5.68581	0.00339379	0.0818624
Car11	cKO - Het	-5.6857	0.00339414	0.0157372
Lrrn4cl	cKO - Het	-5.6838	0.00340061	0.217094
Abce1	cKO - Het	-5.68212	0.00340633	0.220539
Clip3	cKO - Het	-5.67807	0.00342016	0.447859
Srrm2	cKO - Het	-5.67646	0.00342568	0.479462
Dpy30	cKO - Het	-5.67482	0.00343129	0.338868
Ctag2	cKO - Het	-5.67408	0.00343382	0.129821
Sla2	cKO - Het	-5.66965	0.00344909	0.176423
Ntan1	cKO - Het	-5.66795	0.00345493	0.089714
Ndufc2	cKO - Het	-5.66251	0.00347377	0.162348
Gm44150	cKO - Het	-5.66046	0.00348091	0.119379
Kctd13	cKO - Het	-5.65481	0.00350064	0.626089
Rpl26	cKO - Het	-5.65107	0.00351375	0.767736
Slc36a1	cKO - Het	-5.64984	0.00351809	0.115563
Apof	cKO - Het	-5.64662	0.00352944	0.129789
Eri1	cKO - Het	-5.64346	0.00354058	0.195477
Ccl7	cKO - Het	-5.64252	0.00354391	0.0653213
Gucy2e	cKO - Het	-5.64183	0.00354637	0.405753
Olfr653	cKO - Het	-5.64067	0.00355049	0.306225
Nifk	cKO - Het	-5.6379	0.00356033	0.188191
Gak	cKO - Het	-5.63612	0.00356668	0.244515
Lrriq3	cKO - Het	-5.62583	0.00360356	0.0498031
Kcnj6	cKO - Het	-5.62488	0.00360701	0.426089
Olfr309	cKO - Het	-5.61958	0.00362616	0.105634
Kifc3	cKO - Het	-5.61866	0.00362951	0.312629
Slc35f1	cKO - Het	-5.61366	0.00364768	0.241962
Ramp1	cKO - Het	-5.6132	0.00364936	0.191138
Rpl36a	cKO - Het	-5.61197	0.00365387	0.467777
Pink1	cKO - Het	-5.61176	0.00365464	0.101341
Prps1	cKO - Het	-5.60978	0.00366188	0.20411
Olfr1135	cKO - Het	-5.60735	0.0036708	0.432583
S100a2	cKO - Het	-5.60507	0.00367918	0.249232
Emc10	cKO - Het	-5.60233	0.00368925	0.300207
Rbfa	cKO - Het	-5.60065	0.00369548	0.097422
Pck1	cKO - Het	-5.59931	0.00370043	0.433239
Ccl5	cKO - Het	-5.59757	0.00370688	0.13693
Anapc7	cKO - Het	-5.5949	0.00371678	0.357517
Mup13	cKO - Het	-5.59148	0.00372952	0.879972
Ldb1	cKO - Het	-5.589	0.00373877	0.13693
Trim63	cKO - Het	-5.58789	0.00374291	0.128843
Olfr77	cKO - Het	-5.58433	0.00375626	0.351531
Olfr308	cKO - Het	-5.58059	0.00377036	0.220294
Mctp2	cKO - Het	-5.57985	0.00377313	0.467033
Sgcg	cKO - Het	-5.57881	0.00377705	0.211676
Raly	cKO - Het	-5.57846	0.0037784	0.315731
Phtf1	cKO - Het	-5.57828	0.00377904	0.20508
Cox11	cKO - Het	-5.57769	0.00378129	0.173849
Enoph1	cKO - Het	-5.57453	0.00379325	0.292602
Pop1	cKO - Het	-5.56963	0.0038119	0.240981
Mdm4	cKO - Het	-5.56709	0.0038216	0.298904
Prl4a1	cKO - Het	-5.56565	0.00382708	0.141024
Cyp20a1	cKO - Het	-5.56202	0.003841	0.526425
Chchd6	cKO - Het	-5.56154	0.00384287	0.113619
Nsrp1	cKO - Het	-5.56126	0.00384394	0.115662
Cry1	cKO - Het	-5.56035	0.00384744	0.315154
Cd300c2	cKO - Het	-5.55649	0.00386231	0.189667
Ptpn6	cKO - Het	-5.55601	0.00386418	0.389905
4933417A18Rik	cKO - Het	-5.55185	0.00388028	0.17134
Lad1	cKO - Het	-5.55147	0.00388173	0.106225
Fbxl12	cKO - Het	-5.55074	0.00388459	0.0703213
Sec11a	cKO - Het	-5.54842	0.0038936	0.269318
Grap2	cKO - Het	-5.54817	0.00389456	0.0368171
Sphk2	cKO - Het	-5.54601	0.00390299	0.219484
Btla	cKO - Het	-5.54509	0.00390659	0.151323
Nhlrc3	cKO - Het	-5.54507	0.00390668	0.176141
Alpk3	cKO - Het	-5.54424	0.00390993	0.0117564
Tmem213	cKO - Het	-5.54237	0.00391724	0.294223
Rpl41	cKO - Het	-5.54097	0.00392272	0.804733
Carf	cKO - Het	-5.53956	0.00392824	0.453864
Gm9733	cKO - Het	-5.53743	0.00393665	0.443655
Bbs7	cKO - Het	-5.53582	0.00394299	0.426759
Spry3	cKO - Het	-5.53517	0.00394553	0.109545
Cnpy3	cKO - Het	-5.53486	0.00394678	0.300775
Crybg3	cKO - Het	-5.5303	0.00396479	0.253
Pyy	cKO - Het	-5.52845	0.00397214	0.310736
Trim42	cKO - Het	-5.5268	0.00397869	0.197229
Atxn3	cKO - Het	-5.52207	0.00399756	0.241378
Zfp444	cKO - Het	-5.52075	0.00400284	0.0241937
Copb2	cKO - Het	-5.51314	0.00403343	0.155498
Sftpb	cKO - Het	-5.51105	0.00404184	0.294441
Card9	cKO - Het	-5.50921	0.00404929	0.201665
Fam122b	cKO - Het	-5.5033	0.0040733	0.18992
Gucy1b1	cKO - Het	-5.50188	0.0040791	0.363674
Twist2	cKO - Het	-5.50161	0.0040802	0.160655
Marveld2	cKO - Het	-5.50035	0.00408536	0.117131
Rabepk	cKO - Het	-5.50031	0.00408552	0.398022
Anxa13	cKO - Het	-5.4962	0.00410234	0.114488
Mgat1	cKO - Het	-5.49616	0.00410249	0.739735
Mst1	cKO - Het	-5.49462	0.0041088	0.36081
Onecut3	cKO - Het	-5.49458	0.00410899	0.0717718
Lamp1	cKO - Het	-5.49332	0.00411418	0.590211
Efcc1	cKO - Het	-5.49204	0.00411944	0.286304
Gm52006	cKO - Het	-5.49116	0.00412305	0.336649
Igbp1	cKO - Het	-5.48955	0.00412971	0.391697
Tapt1	cKO - Het	-5.48921	0.00413109	0.208562
Eid2	cKO - Het	-5.4854	0.00414688	0.129345
Pdgfc	cKO - Het	-5.4848	0.00414936	0.0808175
Arrdc1	cKO - Het	-5.48275	0.00415787	0.205715
Fbxl8	cKO - Het	-5.48002	0.00416927	0.423242
Art4	cKO - Het	-5.48001	0.00416928	0.286869
Srsf5	cKO - Het	-5.47999	0.00416938	0.751659
2210408I21Rik	cKO - Het	-5.47753	0.00417962	0.116197
Ciao2a	cKO - Het	-5.47391	0.0041948	0.292191
Cnih2	cKO - Het	-5.47033	0.00420984	0.413279
Map2k4	cKO - Het	-5.46572	0.00422931	0.478163
Pcdhga6	cKO - Het	-5.46388	0.0042371	0.515346
Ccne1	cKO - Het	-5.45885	0.00425844	0.13842
Cenph	cKO - Het	-5.45791	0.00426244	0.314504
Pcdhgb7	cKO - Het	-5.45664	0.00426787	0.35817
Rab3ip	cKO - Het	-5.45397	0.00427929	0.353548
Dbn1	cKO - Het	-5.45101	0.00429196	0.228744
Ppp1cc	cKO - Het	-5.44568	0.00431491	0.424731
Slc39a1	cKO - Het	-5.4444	0.00432042	0.378943
Dio2	cKO - Het	-5.44195	0.00433105	0.350664
Ankrd12	cKO - Het	-5.43614	0.00435629	0.176013
Atp2b2	cKO - Het	-5.43563	0.0043585	0.152318
Fam169b	cKO - Het	-5.42473	0.00440628	0.176538
Skint11	cKO - Het	-5.42236	0.00441673	0.200706
Gabrq	cKO - Het	-5.42077	0.00442372	0.084658
Ece2	cKO - Het	-5.4187	0.00443289	0.210255
Smim15	cKO - Het	-5.41788	0.00443655	0.0596315
Rnase12	cKO - Het	-5.41731	0.00443907	0.256003
Fuca2	cKO - Het	-5.41602	0.0044448	0.434882
Rab5a	cKO - Het	-5.41299	0.00445831	0.283267
Zfp41	cKO - Het	-5.41285	0.00445891	0.414338
Cntnap3	cKO - Het	-5.41249	0.00446052	0.379555
Polr2f	cKO - Het	-5.41197	0.00446285	0.5103
Nup214	cKO - Het	-5.41092	0.00446751	0.221196
Ergic2	cKO - Het	-5.40889	0.00447659	0.450663
Usp21	cKO - Het	-5.40649	0.00448737	0.0441991
Sp8	cKO - Het	-5.40525	0.00449293	0.199924
Chil6	cKO - Het	-5.40228	0.00450631	0.118711
Ipo9	cKO - Het	-5.40205	0.00450735	0.209779
Adap2	cKO - Het	-5.39632	0.00453324	0.330742
Dytn	cKO - Het	-5.39364	0.00454541	0.20111
Mroh7	cKO - Het	-5.39354	0.00454586	0.243915
Natd1	cKO - Het	-5.39294	0.00454859	0.0651089
Rlbp1	cKO - Het	-5.38942	0.0045646	0.413882
Rbm5	cKO - Het	-5.388	0.00457112	0.400524
Ndufs5	cKO - Het	-5.3872	0.00457477	0.27347
Morn5	cKO - Het	-5.38684	0.00457641	0.500315
Pof1b	cKO - Het	-5.38584	0.00458101	0.144556
Meis2	cKO - Het	-5.38577	0.00458131	0.302456
Casq1	cKO - Het	-5.3855	0.00458256	0.0319337
Cend1	cKO - Het	-5.37898	0.00461252	0.520021
Rnf26	cKO - Het	-5.37753	0.00461922	0.43141
Ffar4	cKO - Het	-5.37717	0.00462089	0.0176565
Pramel12	cKO - Het	-5.3747	0.0046323	0.20381
Vmn1r8	cKO - Het	-5.3744	0.00463368	0.104566
Cfap157	cKO - Het	-5.37432	0.00463405	0.372035
Rps6kb2	cKO - Het	-5.37283	0.00464097	0.502785
Ect2	cKO - Het	-5.37213	0.00464421	0.182744
Vapa	cKO - Het	-5.37076	0.00465058	0.574711
Chmp4c	cKO - Het	-5.36847	0.00466124	0.521274
Lamb1	cKO - Het	-5.36811	0.00466293	0.44541
Aldh4a1	cKO - Het	-5.36774	0.00466466	0.447445
4930404H24Rik	cKO - Het	-5.36546	0.0046753	0.0377436
Hmga1	cKO - Het	-5.36003	0.00470078	0.812709
Edf1	cKO - Het	-5.35703	0.00471489	0.289627
Nubp2	cKO - Het	-5.3537	0.0047306	0.107618
Csnk2a1	cKO - Het	-5.35163	0.00474039	0.255522
Cox6b1	cKO - Het	-5.35154	0.00474086	0.299398
Nudt5	cKO - Het	-5.34759	0.00475959	0.0614549
D17H6S56E-5	cKO - Het	-5.34027	0.00479459	0.329942
Parvg	cKO - Het	-5.33861	0.00480253	0.290694
Fam151a	cKO - Het	-5.33683	0.00481109	0.239025
Aimp2	cKO - Het	-5.33315	0.00482882	0.410862
Slc16a12	cKO - Het	-5.33292	0.00482995	0.0812792
Olfr729	cKO - Het	-5.33219	0.0048335	0.0805042
Efcab7	cKO - Het	-5.32439	0.00487134	0.110707
2810459M11Rik	cKO - Het	-5.32194	0.00488327	0.143618
Olfr48	cKO - Het	-5.32009	0.00489232	0.291879
Slc35g3	cKO - Het	-5.319	0.00489763	0.142414
Otx1	cKO - Het	-5.31844	0.00490039	0.224629
Pax8	cKO - Het	-5.31833	0.00490093	0.291938
Bex3	cKO - Het	-5.31748	0.00490508	0.408895
Akr1b10	cKO - Het	-5.31394	0.0049225	0.190461
Itgb1	cKO - Het	-5.30577	0.00496286	0.0585954
Dcc	cKO - Het	-5.29936	0.00499481	0.0584956
Serpinb3a	cKO - Het	-5.29906	0.00499631	0.298312
Sec61a1	cKO - Het	-5.29797	0.00500174	0.524738
Olfr577	cKO - Het	-5.29759	0.00500362	0.216453
S1pr5	cKO - Het	-5.29608	0.00501119	0.439737
2310079G19Rik	cKO - Het	-5.29597	0.00501176	0.228247
Sult2a1	cKO - Het	-5.29583	0.00501244	0.281068
Zfp207	cKO - Het	-5.29269	0.00502823	0.561732
Soga1	cKO - Het	-5.29062	0.00503864	0.136352
Nudt21	cKO - Het	-5.28902	0.0050467	0.373124
Bgn	cKO - Het	-5.28149	0.00508485	0.218124
Atf2	cKO - Het	-5.279	0.00509754	0.226685
Plcl2	cKO - Het	-5.27661	0.00510971	0.211955
Dlgap2	cKO - Het	-5.27386	0.00512379	0.0222848
Olfr538	cKO - Het	-5.27049	0.00514108	0.197226
Cnot10	cKO - Het	-5.26824	0.00515265	0.342883
Foxn1	cKO - Het	-5.26699	0.00515914	0.116289
Cpb2	cKO - Het	-5.2665	0.00516163	0.409266
Zfp277	cKO - Het	-5.26593	0.00516459	0.272748
Slc22a13	cKO - Het	-5.26302	0.00517964	0.149592
Olfr789	cKO - Het	-5.26198	0.00518504	0.428171
Gm9833	cKO - Het	-5.25846	0.00520331	0.0705372
Nup133	cKO - Het	-5.25717	0.00521001	0.5174
Lsm8	cKO - Het	-5.25434	0.0052248	0.307121
Acrbp	cKO - Het	-5.25341	0.00522967	0.396349
Svs3a	cKO - Het	-5.2439	0.00527961	0.388333
Ktn1	cKO - Het	-5.24169	0.00529132	0.228395
Arhgdib	cKO - Het	-5.23858	0.00530778	0.218262
Plscr5	cKO - Het	-5.23825	0.00530952	0.103592
Olfr1322	cKO - Het	-5.23396	0.00533236	0.301305
Mier1	cKO - Het	-5.23159	0.00534503	0.417892
Synm	cKO - Het	-5.23087	0.00534887	0.0626937
Gm10310	cKO - Het	-5.2288	0.00535998	0.345501
A930018P22Rik	cKO - Het	-5.22819	0.00536323	0.0983271
Anapc11	cKO - Het	-5.21857	0.00541507	0.368203
Lifr	cKO - Het	-5.21821	0.00541699	0.184922
Gpr89	cKO - Het	-5.21637	0.00542699	0.0646664
Fcer1a	cKO - Het	-5.21597	0.00542916	0.319644
Colgalt2	cKO - Het	-5.21536	0.00543247	0.352102
Pum2	cKO - Het	-5.21378	0.00544107	0.30134
Unc93a	cKO - Het	-5.21271	0.00544688	0.573041
Noxo1	cKO - Het	-5.21018	0.00546067	0.418615
Plcxd3	cKO - Het	-5.20956	0.0054641	0.351599
H3f3b	cKO - Het	-5.20428	0.005493	0.889908
Nlrp4g	cKO - Het	-5.20381	0.00549561	0.149671
Muc13	cKO - Het	-5.19977	0.00551782	0.274302
Trim23	cKO - Het	-5.19905	0.00552178	0.450537
Mien1	cKO - Het	-5.1977	0.00552927	0.381924
Angpt4	cKO - Het	-5.19407	0.00554939	0.0398482
Megf6	cKO - Het	-5.19183	0.0055618	0.26463
Eva1c	cKO - Het	-5.19094	0.00556677	0.17114
Hddc3	cKO - Het	-5.1899	0.00557257	0.239747
Fut11	cKO - Het	-5.1898	0.0055731	0.210398
Calm4	cKO - Het	-5.18875	0.00557898	0.220639
Prpsap2	cKO - Het	-5.18835	0.00558123	0.25648
Thbs1	cKO - Het	-5.18378	0.00560676	0.37533
Mpl	cKO - Het	-5.18317	0.00561018	0.36857
Desi2	cKO - Het	-5.18269	0.0056129	0.0866816
Sclt1	cKO - Het	-5.18064	0.0056244	0.166468
Plekho2	cKO - Het	-5.17985	0.00562887	0.212815
Bpifc	cKO - Het	-5.17842	0.0056369	0.477737
Olfr1196	cKO - Het	-5.17596	0.00565081	0.609438
Zfp169	cKO - Het	-5.17115	0.00567804	0.486421
Rpl5	cKO - Het	-5.16703	0.00570145	0.606316
Ndel1	cKO - Het	-5.16375	0.0057202	0.275137
Sptbn1	cKO - Het	-5.16095	0.00573622	0.199155
G6pc3	cKO - Het	-5.16048	0.00573893	0.266863
Mpzl3	cKO - Het	-5.15732	0.0057571	0.371565
Syt17	cKO - Het	-5.15731	0.00575716	0.11527
Nipal3	cKO - Het	-5.15604	0.00576447	0.442321
Surf1	cKO - Het	-5.15593	0.0057651	0.460947
Dmrtb1	cKO - Het	-5.15587	0.00576549	0.0464965
Idi1	cKO - Het	-5.15302	0.00578194	0.277347
Olfr1277	cKO - Het	-5.1516	0.00579014	0.443468
Rassf5	cKO - Het	-5.15031	0.00579763	0.0569372
Usp39	cKO - Het	-5.14312	0.00583946	0.526985
Bicdl2	cKO - Het	-5.1431	0.00583954	0.258566
Syt16	cKO - Het	-5.14169	0.00584778	0.0744053
Btnl1	cKO - Het	-5.14169	0.00584782	0.308559
4930453N24Rik	cKO - Het	-5.14126	0.00585031	0.156674
Gm52782	cKO - Het	-5.14023	0.00585635	0.653773
Arhgap6	cKO - Het	-5.13727	0.00587371	0.320449
Gnb1	cKO - Het	-5.13349	0.00589596	0.495951
Aurkc	cKO - Het	-5.13266	0.00590083	0.650261
Kdelr2	cKO - Het	-5.13199	0.0059048	0.401016
Nxt1	cKO - Het	-5.12974	0.00591809	0.55953
Sem1	cKO - Het	-5.12784	0.00592935	0.344029
Chid1	cKO - Het	-5.12761	0.00593071	0.157586
Hmgb4	cKO - Het	-5.12739	0.00593204	0.343074
Abca14	cKO - Het	-5.11641	0.00599753	0.256734
Olfr1212	cKO - Het	-5.11541	0.00600349	0.190765
Krtcap3	cKO - Het	-5.11444	0.00600931	0.279452
Slc7a9	cKO - Het	-5.11348	0.0060151	0.112913
Cryzl1	cKO - Het	-5.11325	0.00601649	0.468368
Apol8	cKO - Het	-5.11232	0.00602209	0.304468
Clec12b	cKO - Het	-5.11064	0.00603224	0.35076
Dapk3	cKO - Het	-5.10873	0.00604374	0.321402
Naa38	cKO - Het	-5.10787	0.00604897	0.25608
Foxd4	cKO - Het	-5.1072	0.00605303	0.271496
Krt88	cKO - Het	-5.10651	0.00605718	0.0326594
Abcg2	cKO - Het	-5.10621	0.00605903	0.284886
Osgep	cKO - Het	-5.09971	0.00609853	0.159747
Pex16	cKO - Het	-5.09256	0.0061423	0.220977
Pold4	cKO - Het	-5.09068	0.00615385	0.078694
Cyp21a1	cKO - Het	-5.09041	0.00615548	0.534506
Bin1	cKO - Het	-5.08529	0.00618711	0.0640029
Ccdc15	cKO - Het	-5.08202	0.00620737	0.361417
Sec61a2	cKO - Het	-5.0812	0.00621244	0.066171
Osbpl8	cKO - Het	-5.07926	0.00622451	0.226894
Mcfd2	cKO - Het	-5.07808	0.00623185	0.422921
Psmb3	cKO - Het	-5.07774	0.00623397	0.504331
Ccdc32	cKO - Het	-5.07668	0.00624059	0.174857
Ppil2	cKO - Het	-5.07551	0.00624787	0.306724
Cct7	cKO - Het	-5.07504	0.00625085	0.424146
Prtg	cKO - Het	-5.07475	0.00625264	0.347881
Cadm4	cKO - Het	-5.07403	0.00625718	0.292196
Pstk	cKO - Het	-5.07068	0.00627816	0.202832
Ahi1	cKO - Het	-5.07029	0.00628058	0.335732
Lcn10	cKO - Het	-5.0697	0.0062843	0.150956
Epha4	cKO - Het	-5.06678	0.00630268	0.144597
Prr7	cKO - Het	-5.06525	0.00631235	0.0364409
Lim2	cKO - Het	-5.05995	0.00634588	0.119588
Stom	cKO - Het	-5.05932	0.0063499	0.368236
Lrrc69	cKO - Het	-5.05466	0.00637953	0.218536
Magt1	cKO - Het	-5.05457	0.00638011	0.140467
Defb3	cKO - Het	-5.05453	0.00638036	0.175548
Snx11	cKO - Het	-5.05116	0.0064019	0.376097
Sdsl	cKO - Het	-5.04937	0.0064134	0.471423
S100a13	cKO - Het	-5.04741	0.00642598	0.143449
Enam	cKO - Het	-5.04717	0.00642748	0.360553
Kctd19	cKO - Het	-5.0456	0.0064376	0.566557
Cyp2d22	cKO - Het	-5.0442	0.00644662	0.181018
Gk5	cKO - Het	-5.04378	0.00644932	0.1073
Ywhae	cKO - Het	-5.04244	0.00645795	0.605624
Cdh18	cKO - Het	-5.03904	0.00647996	0.251762
Acsl3	cKO - Het	-5.03892	0.00648073	0.102668
Jam2	cKO - Het	-5.03497	0.00650637	0.153635
Wdr83os	cKO - Het	-5.03332	0.00651713	0.353564
Tango2	cKO - Het	-5.02996	0.00653908	0.259471
Mpc1	cKO - Het	-5.02925	0.00654372	0.383269
1810013L24Rik	cKO - Het	-5.02579	0.00656643	0.187785
Gm19345	cKO - Het	-5.02561	0.0065676	0.29687
Dnajc15	cKO - Het	-5.02467	0.00657374	0.102389
Stk11	cKO - Het	-5.02388	0.00657892	0.480328
Vmn1r191	cKO - Het	-5.02272	0.00658662	0.549943
Atad2	cKO - Het	-5.02193	0.00659182	0.185605
Cnbd1	cKO - Het	-5.02104	0.00659769	0.393082
Ehd2	cKO - Het	-5.01908	0.00661061	0.125236
Speer4b	cKO - Het	-5.01822	0.00661629	0.622888
Shank3	cKO - Het	-5.01613	0.00663013	0.132836
Magi1	cKO - Het	-5.01599	0.00663105	0.267055
Commd3	cKO - Het	-5.01409	0.00664369	0.214936
Rem2	cKO - Het	-5.01293	0.00665141	0.021942
Slc25a38	cKO - Het	-5.01164	0.00665996	0.227415
Smad2	cKO - Het	-5.00977	0.00667246	0.442004
B3gntl1	cKO - Het	-5.00795	0.00668462	0.0516863
Fam210b	cKO - Het	-5.00566	0.0066999	0.327086
Adam8	cKO - Het	-5.00553	0.00670082	0.37251
Slfn4	cKO - Het	-5.0041	0.00671035	0.12731
Mettl18	cKO - Het	-5.00238	0.00672191	0.198322
Cog6	cKO - Het	-5.0008	0.00673259	0.277171
[truncated: 8,543 more rows]

## Sheet: P21_LIN28A+_Overall_P-value
Gene	Comparison	Log2FC	Fold Change	p-value
Morf4l1	cKO - Control	-42.7036	2.84476e-19	2.6947e-05
Rpl29	cKO - Control	-23.8546	4.3661e-11	0.0249397
Drap1	cKO - Control	-18.5475	8.80906e-09	0.00156886
Ldhc	cKO - Control	-16.6895	5.64751e-08	0.00702876
Nme2	cKO - Control	-15.4675	1.9167e-07	0.013335
Prrc2a	cKO - Control	-14.7969	3.74776e-07	0.0260439
Mtfr1l	cKO - Control	-14.1858	6.90556e-07	0.000780458
Rnf220	cKO - Control	-14.1685	7.02612e-07	0.00361123
Eid3	cKO - Control	-13.5242	1.33816e-06	0.0488945
Meig1	cKO - Control	-12.0218	6.01198e-06	0.00710933
Ppp1cc	cKO - Control	-11.6431	8.77961e-06	0.0265105
Agbl5	cKO - Control	-11.6257	8.93312e-06	0.00438458
Kars	cKO - Control	-11.1858	1.38697e-05	0.00442078
Dnajb3	cKO - Control	-11.108	1.49922e-05	0.00703115
Chd4	cKO - Control	-11.0349	1.61287e-05	0.0162798
Rp9	cKO - Control	-10.4501	2.89449e-05	0.0102389
Sp110	cKO - Control	-10.2815	3.42596e-05	0.0414701
Ube2s	cKO - Control	-10.1042	4.09078e-05	0.0465631
Ncapd2	cKO - Control	-10.0172	4.46257e-05	0.0084727
Zfp975	cKO - Control	-9.95625	4.74303e-05	0.00753052
Rai14	cKO - Control	-9.77292	5.69737e-05	0.0366374
Lime1	cKO - Control	-9.74633	5.85091e-05	0.019992
Slc2a3	cKO - Control	-9.6934	6.16895e-05	0.0334406
Tcp11	cKO - Control	-9.61906	6.64503e-05	0.000330182
Ndufs5	cKO - Control	-9.56	7.04929e-05	0.0176941
Aacs	cKO - Control	-9.33608	8.8184e-05	0.00908963
Ap2m1	cKO - Control	-9.19108	0.000101945	0.0204646
Dmrtb1	cKO - Control	-9.1665	0.000104482	0.00796837
Hnrnpc	cKO - Control	-9.11933	0.000109528	0.0413107
Sprtn	cKO - Control	-9.00662	0.000122595	0.0362048
Cul5	cKO - Control	-8.85457	0.000142728	0.0109992
Dars	cKO - Control	-8.8332	0.000145811	0.00701279
Ass1	cKO - Control	-8.73427	0.000160973	0.0375422
Rnf121	cKO - Control	-8.63572	0.000177645	0.023234
Fam91a1	cKO - Control	-8.58486	0.000186913	0.0303672
Ube2j1	cKO - Control	-8.56021	0.000191578	0.0137959
Rufy3	cKO - Control	-8.26676	0.000256916	0.00508665
Gm8909	cKO - Control	-8.15646	0.000286876	0.00890967
Pspc1	cKO - Control	-8.14055	0.000291475	0.0213743
Rdh11	cKO - Control	-8.01391	0.000330828	0.00307902
Sephs2	cKO - Control	-7.94034	0.000356087	0.0342795
Atp1b3	cKO - Control	-7.92131	0.000362926	0.0206091
Zkscan17	cKO - Control	-7.90887	0.000367471	0.0141853
Manf	cKO - Control	-7.63213	0.00048463	0.0325328
Gm20604	cKO - Control	-7.62828	0.000486499	0.00971688
Atxn7l3b	cKO - Control	-7.42919	0.000593671	0.0306228
Mcm4	cKO - Control	-7.28982	0.000682449	0.0199954
Fam120a	cKO - Control	-7.27764	0.000690817	0.0369484
Nrd1	cKO - Control	-7.12037	0.000808467	0.0415684
Gm42355	cKO - Control	-7.11715	0.000811073	0.00577668
Zfp318	cKO - Control	-7.09124	0.000832367	0.0188948
Plekhm1	cKO - Control	-7.06646	0.00085325	0.0255276
Mlf2	cKO - Control	-7.02233	0.000891742	0.0351599
Aen	cKO - Control	-7.00214	0.000909934	0.0368946
Fbxo21	cKO - Control	-6.99088	0.000920233	0.0245095
Dazap1	cKO - Control	-6.92257	0.000985292	0.0418683
Hdac1	cKO - Control	-6.88327	0.00102479	0.0403549
Ccdc173	cKO - Control	-6.81656	0.00109549	0.0074479
Fblim1	cKO - Control	-6.81213	0.00110034	0.0414785
Irak1bp1	cKO - Control	-6.78344	0.00113237	0.0339864
Mier1	cKO - Control	-6.69902	0.00123212	0.0439524
Fam178b	cKO - Control	-6.6786	0.00125754	0.0399128
Sf3a1	cKO - Control	-6.6489	0.00129545	0.00197335
Saraf	cKO - Control	-6.57686	0.00139221	0.0302496
Phospho2	cKO - Control	-6.4343	0.00160554	0.00595053
Rab5if	cKO - Control	-6.42276	0.00162416	0.0175742
Sim1	cKO - Control	-6.36958	0.00171288	0.0494946
Ninl	cKO - Control	-6.368	0.00171558	0.0473114
Prdx3	cKO - Control	-6.20829	0.00201268	0.0174685
Rln1	cKO - Control	-6.1308	0.00217485	0.0118826
Megf9	cKO - Control	-6.06125	0.00233149	0.0211605
Dhx40	cKO - Control	-6.03639	0.00239017	0.00372134
Bub3	cKO - Control	-5.97324	0.00254597	0.0319247
Orai1	cKO - Control	-5.96563	0.00256542	0.0240356
Bspry	cKO - Control	-5.86615	0.00283376	0.0156071
Bub1	cKO - Control	-5.82308	0.00295847	0.0238215
Snrpc	cKO - Control	-5.78655	0.00306854	0.027641
Gne	cKO - Control	-5.71482	0.00329676	0.0445991
Nmnat3	cKO - Control	-5.69911	0.00334893	0.0214827
Chpf	cKO - Control	-5.68122	0.0034094	0.032011
Plscr4	cKO - Control	-5.62518	0.00360593	0.0053103
Crnkl1	cKO - Control	-5.59945	0.00369991	0.0465116
Zfp24	cKO - Control	-5.56308	0.00383695	0.00446733
Cetn1	cKO - Control	-5.5591	0.00385224	0.0294806
Laptm5	cKO - Control	-5.49268	0.00411679	0.0267378
Bcl2l1	cKO - Control	-5.43487	0.00436182	0.0324726
Baiap2	cKO - Control	-5.40561	0.00449133	0.00378767
Brox	cKO - Control	-5.40442	0.00449666	0.0179674
Erlin2	cKO - Control	-5.40034	0.00451506	0.0251935
Dnajc11	cKO - Control	-5.39999	0.00451664	0.0370806
Ptbp3	cKO - Control	-5.39377	0.00454482	0.0380132
Mageh1	cKO - Control	-5.37907	0.00461212	0.025504
Atg16l1	cKO - Control	-5.35282	0.00473477	0.0420386
Prdm2	cKO - Control	-5.3165	0.00490989	0.0293354
Hsd17b4	cKO - Control	-5.30949	0.00494446	0.0331415
Nrde2	cKO - Control	-5.2321	0.00534229	0.0213637
Thoc7	cKO - Control	-5.17791	0.00563978	0.0131231
Serpinh1	cKO - Control	-5.17416	0.00566098	0.0172411
Smu1	cKO - Control	-5.16015	0.00574083	0.0136416
Acaa2	cKO - Control	-5.15463	0.00577262	0.0154362
Rad52	cKO - Control	-5.13925	0.0058621	0.0308549
Grtp1	cKO - Control	-5.11197	0.0060242	0.0389289
Fbxo30	cKO - Control	-4.99007	0.0068052	0.0365291
Mrpl11	cKO - Control	-4.98465	0.00684217	0.021693
Amdhd2	cKO - Control	-4.94934	0.0070881	0.00252985
Sfmbt1	cKO - Control	-4.93957	0.00715766	0.0383404
Isg20l2	cKO - Control	-4.92325	0.00727543	0.0202576
Robo2	cKO - Control	-4.91843	0.00731058	0.01869
Tshz2	cKO - Control	-4.91604	0.00732812	0.0343622
Tmem167	cKO - Control	-4.87133	0.00766313	0.0333304
Thbd	cKO - Control	-4.8544	0.00779404	0.00826829
Gpr160	cKO - Control	-4.81966	0.00806956	0.037443
Tmem35a	cKO - Control	-4.80326	0.00820296	0.0353281
Enox1	cKO - Control	-4.77574	0.00843184	0.0497389
Kif2c	cKO - Control	-4.74603	0.00868612	0.0353007
Kpna2	cKO - Control	-4.72269	0.00889124	0.0311143
Fem1b	cKO - Control	-4.6698	0.00937412	0.00486902
Sar1a	cKO - Control	-4.66432	0.00942563	0.034615
Il6	cKO - Control	-4.65069	0.00955503	0.049463
Zfp367	cKO - Control	-4.62674	0.00978658	0.0341582
Hcn3	cKO - Control	-4.52124	0.0108755	0.0490816
Oas3	cKO - Control	-4.52086	0.0108796	0.0239778
Psd3	cKO - Control	-4.50128	0.0110948	0.022648
Esx1	cKO - Control	-4.45373	0.0116351	0.0277599
Olfr1043	cKO - Control	-4.44366	0.0117528	0.0164957
Msh3	cKO - Control	-4.41296	0.0121193	0.0491982
Avpi1	cKO - Control	-4.37688	0.0125645	0.0326176
Gm52215	cKO - Control	-4.30987	0.0134353	0.0348798
Smim4	cKO - Control	-4.29558	0.0136287	0.0154368
Ppp6c	cKO - Control	-4.26601	0.0140377	0.0188898
Pgam2	cKO - Control	-4.25395	0.014208	0.0245542
Otub2	cKO - Control	-4.19601	0.0150556	0.00854259
Atp2c1	cKO - Control	-4.12284	0.0161985	0.0191545
Egflam	cKO - Control	-3.93685	0.0195096	0.0224127
Sh3bp1	cKO - Control	-3.90566	0.0201277	0.00869982
Haus8	cKO - Control	-3.63619	0.0263525	0.0224095
Boll	cKO - Control	-3.55707	0.0285222	0.0221428
Ccnd1	cKO - Control	-3.48426	0.0306765	0.0131046
Itpr3	cKO - Control	-3.34625	0.0352163	0.03292
Dusp18	cKO - Control	-3.18666	0.0413096	0.0478382
Dlg4	cKO - Control	-3.06368	0.0467156	0.0277432
Mdga1	cKO - Control	-2.89399	0.0553549	0.0458765
Uso1	cKO - Control	2.82214	16.8128	0.0363443
Opa3	cKO - Control	2.85539	17.3813	0.0192663
Olfr1283	cKO - Control	2.85766	17.4207	0.0499445
Gadl1	cKO - Control	3.10292	22.2629	0.0462715
Tnfsf13	cKO - Control	3.13051	22.8857	0.0456154
1810062G17Rik	cKO - Control	3.42375	30.6841	0.0163965
Tjap1	cKO - Control	3.55384	34.9472	0.0397749
Mrpl4	cKO - Control	3.60471	36.7709	0.0406792
Dok5	cKO - Control	3.61251	37.059	0.015639
Stk4	cKO - Control	3.61572	37.178	0.0362057
Zfp14	cKO - Control	3.66051	38.8811	0.0258079
Acp2	cKO - Control	3.79285	44.3826	0.0355007
Pced1a	cKO - Control	3.84584	46.7978	0.0200446
Nek3	cKO - Control	3.90113	49.4584	0.0403751
Phf21a	cKO - Control	3.96272	52.6004	0.0456455
Pabpc4l	cKO - Control	3.99991	54.5934	0.0230213
Olfr1505	cKO - Control	4.02602	56.0377	0.0422353
Cnnm2	cKO - Control	4.04204	56.9423	0.0288637
Arap2	cKO - Control	4.07686	58.9602	0.0484518
Ppp1r3b	cKO - Control	4.15511	63.7591	0.00962014
Cdpf1	cKO - Control	4.15959	64.0455	0.0307636
Ctdspl	cKO - Control	4.16237	64.2234	0.00637441
Samt2	cKO - Control	4.19968	66.6652	0.0388108
Rac2	cKO - Control	4.36271	78.4698	0.0222566
Dip2c	cKO - Control	4.40275	81.6752	0.046347
Pias3	cKO - Control	4.40793	82.099	0.0177687
Ap2a2	cKO - Control	4.43352	84.2274	0.0321388
Btg1b	cKO - Control	4.48046	88.275	0.0457173
Mms19	cKO - Control	4.4852	88.6943	0.0126833
Depdc5	cKO - Control	4.51881	91.7267	0.0253986
Tomm20	cKO - Control	4.54302	93.9739	0.0165543
Clec12a	cKO - Control	4.5919	98.6819	0.0309674
Fbxl20	cKO - Control	4.62203	101.701	0.00153321
Csnk1g3	cKO - Control	4.69433	109.326	0.0309149
Rab33b	cKO - Control	4.70678	110.696	0.0190763
Prm3	cKO - Control	4.71034	111.09	0.0454603
Rad54b	cKO - Control	4.7317	113.489	0.0212815
Chit1	cKO - Control	4.76507	117.339	0.0495327
Fzd2	cKO - Control	4.77673	118.716	0.0139836
Capn2	cKO - Control	4.79372	120.749	0.00982182
Cfap221	cKO - Control	4.83565	125.921	0.033141
Fam168a	cKO - Control	4.84299	126.849	0.034365
Chrna10	cKO - Control	4.86541	129.724	0.0283451
Slc41a3	cKO - Control	4.8674	129.983	0.018681
Znrf1	cKO - Control	4.87563	131.056	0.0356973
Creb3l1	cKO - Control	4.91055	135.714	0.00634916
Arap1	cKO - Control	4.93693	139.342	0.00500537
Ccndbp1	cKO - Control	4.95724	142.201	0.0298222
Rab5a	cKO - Control	4.96806	143.747	0.0308075
Gm1096	cKO - Control	4.97382	144.578	0.0492917
Akap5	cKO - Control	5.03263	153.335	0.00937173
Sik1	cKO - Control	5.03981	154.441	0.0330316
Olfr168	cKO - Control	5.09034	162.445	0.0153147
Mreg	cKO - Control	5.13066	169.129	0.0406721
Nrm	cKO - Control	5.13569	169.982	0.0242564
D5Ertd579e	cKO - Control	5.1536	173.054	0.0431546
Syvn1	cKO - Control	5.16212	174.533	0.0127689
Kctd9	cKO - Control	5.17344	176.521	0.0101146
Tomm5	cKO - Control	5.22231	185.362	0.0466226
9130023H24Rik	cKO - Control	5.23461	187.657	0.00745465
Cdc6	cKO - Control	5.27708	195.797	0.0277636
5730596B20Rik	cKO - Control	5.29109	198.559	0.0202199
Rasa2	cKO - Control	5.29229	198.797	0.00766998
Bad	cKO - Control	5.29983	200.302	0.0455994
Nsun3	cKO - Control	5.31613	203.594	0.0039344
Cox18	cKO - Control	5.34506	209.57	0.0137419
Syt9	cKO - Control	5.39228	219.703	0.0266538
Cd19	cKO - Control	5.41446	224.632	0.0413335
Crtc3	cKO - Control	5.42776	227.638	0.0286274
Pxk	cKO - Control	5.45379	233.643	0.0453232
Iqca1l	cKO - Control	5.46422	236.092	0.0263589
Cept1	cKO - Control	5.49882	244.402	0.016463
Olfr504	cKO - Control	5.65875	286.789	0.0294287
Cct8l1	cKO - Control	5.69008	295.917	0.0141532
Entpd8	cKO - Control	5.7232	305.881	0.0265116
Tjp2	cKO - Control	5.77689	322.754	0.000776134
Tmpo	cKO - Control	5.858	350.025	0.000762769
Inpp5b	cKO - Control	5.86619	352.902	0.0149944
Otud5	cKO - Control	5.86939	354.032	0.0240822
Klhl24	cKO - Control	5.89356	362.696	0.023914
Ndufaf1	cKO - Control	5.9297	376.04	0.00037622
Med7	cKO - Control	5.95855	387.049	0.0373901
Mrgprb2	cKO - Control	6.00756	406.491	0.0137535
Pcdhb2	cKO - Control	6.0507	424.411	0.0357912
Tarm1	cKO - Control	6.09971	445.73	0.0407025
Saxo1	cKO - Control	6.10344	447.394	0.0313317
Lrrc20	cKO - Control	6.10357	447.452	0.0307306
Dnmt1	cKO - Control	6.15289	470.072	0.0226292
Stx6	cKO - Control	6.15459	470.875	0.00206453
Coro2a	cKO - Control	6.19828	491.901	0.00885441
Lrp12	cKO - Control	6.20296	494.212	0.0421228
Ccr10	cKO - Control	6.22471	505.075	0.0408062
Necab3	cKO - Control	6.25003	518.029	0.030264
Rsad1	cKO - Control	6.32864	560.393	0.0322311
Enho	cKO - Control	6.38449	592.585	0.0356954
Olfr196	cKO - Control	6.41774	612.615	0.049569
Pank3	cKO - Control	6.50368	667.596	0.0430435
Ptpn9	cKO - Control	6.55519	702.881	0.0116547
Eci2	cKO - Control	6.56671	711.028	0.0111443
Cldn17	cKO - Control	6.66702	786.048	0.0173221
Gins2	cKO - Control	6.6702	788.552	0.0295729
C2cd5	cKO - Control	6.69222	806.106	0.00629319
Ing1	cKO - Control	6.73035	837.44	0.0243221
Arfrp1	cKO - Control	6.73571	841.94	0.0408645
Odf3l1	cKO - Control	6.73826	844.091	0.0116195
Prr14l	cKO - Control	6.74649	851.065	0.00491506
Rbl1	cKO - Control	6.7823	882.099	0.0285364
Washc1	cKO - Control	6.83381	928.724	0.0227138
Thop1	cKO - Control	6.87233	965.196	0.0167528
Xrn1	cKO - Control	6.9409	1033.7	0.00365866
4930544D05Rik	cKO - Control	7.03148	1131.7	0.00811938
Atad2b	cKO - Control	7.13678	1257.37	0.0207796
Sf3b4	cKO - Control	7.21134	1354.7	0.0419441
Smg7	cKO - Control	7.23016	1380.44	0.0320176
Cdc14a	cKO - Control	7.26875	1434.76	0.0358272
Nsun4	cKO - Control	7.30215	1483.49	0.00090141
Pstk	cKO - Control	7.31998	1510.18	0.000915122
Syf2	cKO - Control	7.35742	1567.79	0.00480774
Vax2	cKO - Control	7.36447	1578.88	0.0398378
Dcaf13	cKO - Control	7.40359	1641.87	0.0335486
L3mbtl3	cKO - Control	7.50195	1811.57	0.0272055
Ralgds	cKO - Control	7.54684	1894.75	0.0176915
Olfr1217	cKO - Control	7.57542	1949.69	0.0106785
Stk35	cKO - Control	7.6083	2014.85	0.0253884
Mxi1	cKO - Control	7.63011	2059.28	0.0426077
Asxl2	cKO - Control	7.75999	2344.88	0.0160177
Thumpd2	cKO - Control	7.79084	2418.35	0.0479073
Zscan4c	cKO - Control	7.8865	2661.12	0.0405976
Epn2	cKO - Control	8.1441	3443.02	0.0103807
Pramel11	cKO - Control	8.38198	4367.64	0.00261494
Gga3	cKO - Control	8.41516	4514.99	0.000719338
Duxbl1	cKO - Control	8.54021	5116.41	0.0111304
Rab6a	cKO - Control	8.60855	5478.28	0.0327134
Bola2	cKO - Control	8.80334	6656.42	0.00111921
Adora2b	cKO - Control	8.98797	8006.15	0.00900811
Trappc3	cKO - Control	9.48127	13111.8	0.047592
Cphx1	cKO - Control	10.3413	30987.4	0.00147225
Ptprf	cKO - Control	12.0964	179226	0.0387349
Hikeshi	cKO - Control	15.362	4.69484e+06	0.0331718
Erdr1	cKO - Control	143.097	1.40069e+62	0.0327157

## Sheet: P21_LIN28A+_Overall_Log2FC
Gene	Comparison	Log2FC	Fold Change	p-value
Hba-a1	cKO - Control	-210.108	5.63969e-92	0.288819
Chic2	cKO - Control	-183.955	1.2859e-80	0.592073
Lrr1	cKO - Control	-135.15	2.01978e-59	0.542847
Ubb	cKO - Control	-127.96	2.67637e-56	0.390594
Hbb-b1	cKO - Control	-94.3075	1.10354e-41	0.283345
LOC118568634	cKO - Control	-85.8424	5.23764e-38	0.842143
Gm52800	cKO - Control	-85.7371	5.81894e-38	0.835128
Clu	cKO - Control	-66.5701	1.22739e-29	0.66075
Gm52523	cKO - Control	-64.8016	7.19468e-29	0.322867
Dynlt2a3	cKO - Control	-63.0914	3.97881e-28	0.143961
Clec2j	cKO - Control	-57.0142	1.73394e-25	0.504154
Gm10265	cKO - Control	-49.45	3.34298e-22	0.467629
Morf4l1	cKO - Control	-42.7036	2.84476e-19	2.6947e-05
Pgrmc1	cKO - Control	-42.1418	4.98916e-19	0.416034
Ptma	cKO - Control	-41.6737	7.9677e-19	0.321914
Gm51591	cKO - Control	-39.983	4.32119e-18	0.623402
Gm17027	cKO - Control	-39.6234	6.19149e-18	0.446163
Gm52436	cKO - Control	-36.3352	1.65893e-16	0.813159
Tuba3b	cKO - Control	-33.4248	3.04638e-15	0.210931
LOC118568632	cKO - Control	-33.2555	3.60828e-15	0.874177
H3f3b	cKO - Control	-33.2423	3.65633e-15	0.330519
H4c17	cKO - Control	-32.3329	9.07849e-15	0.653991
Hsp90aa1	cKO - Control	-28.9035	2.80149e-13	0.178723
Pdia3	cKO - Control	-28.2118	5.59456e-13	0.291061
Hbb-b2	cKO - Control	-26.2277	4.06871e-12	0.4131
LOC118568783	cKO - Control	-26.0308	4.95414e-12	0.767227
Gm51592	cKO - Control	-26.0179	5.01838e-12	0.577516
Gm31714	cKO - Control	-24.4114	2.50184e-11	0.315551
Rpl29	cKO - Control	-23.8546	4.3661e-11	0.0249397
Aldh1a1	cKO - Control	-23.5143	6.13605e-11	0.419696
Rsph1	cKO - Control	-23.2511	7.98334e-11	0.129818
Calr	cKO - Control	-22.827	1.21997e-10	0.452757
Hmgb2	cKO - Control	-22.6727	1.42351e-10	0.123131
LOC118568792	cKO - Control	-22.3034	2.05949e-10	0.603234
Actg1	cKO - Control	-22.2897	2.08786e-10	0.418691
Ddx5	cKO - Control	-22.0238	2.72375e-10	0.59649
Hsp90b1	cKO - Control	-21.8416	3.26831e-10	0.475993
Sparc	cKO - Control	-21.3804	5.18329e-10	0.594372
Cst9	cKO - Control	-21.2505	5.90225e-10	0.515129
Serinc3	cKO - Control	-21.1345	6.62802e-10	0.684594
H3c1	cKO - Control	-21.1069	6.81351e-10	0.547151
Rpl19	cKO - Control	-20.9803	7.73346e-10	0.455247
Mrfap1	cKO - Control	-20.1258	1.81748e-09	0.318061
Cd99	cKO - Control	-19.7465	2.65583e-09	0.224147
LOC118567918	cKO - Control	-19.5807	3.13478e-09	0.253851
Sesn3	cKO - Control	-18.9407	5.94515e-09	0.206515
Smc3	cKO - Control	-18.8764	6.33993e-09	0.358122
Me1	cKO - Control	-18.7543	7.16333e-09	0.339532
Hnrnpa2b1	cKO - Control	-18.655	7.91136e-09	0.420157
Drap1	cKO - Control	-18.5475	8.80906e-09	0.00156886
Pebp1	cKO - Control	-18.3484	1.07499e-08	0.0547607
Gng5	cKO - Control	-18.3017	1.12632e-08	0.191164
LOC118567992	cKO - Control	-18.0625	1.43069e-08	0.0729289
Hsd3b1	cKO - Control	-17.8883	1.70291e-08	0.180648
Rpl41	cKO - Control	-17.7233	2.00858e-08	0.289368
Matr3	cKO - Control	-17.5008	2.50892e-08	0.0985321
Prdx1	cKO - Control	-17.2128	3.34638e-08	0.377042
Tmsb10	cKO - Control	-17.1386	3.60401e-08	0.137166
Psap	cKO - Control	-16.9607	4.30588e-08	0.753677
Sod1	cKO - Control	-16.7693	5.21396e-08	0.436046
Rplp2	cKO - Control	-16.7683	5.21926e-08	0.575496
Ldhc	cKO - Control	-16.6895	5.64751e-08	0.00702876
Hspa8	cKO - Control	-16.674	5.7358e-08	0.530625
Cpe	cKO - Control	-16.2776	8.52556e-08	0.609159
Dynll2	cKO - Control	-16.2496	8.76753e-08	0.242929
Rpl26	cKO - Control	-16.1829	9.37273e-08	0.402354
Pcbd2	cKO - Control	-16.079	1.03992e-07	0.441603
Ppia	cKO - Control	-16.0709	1.04833e-07	0.444793
Rps2	cKO - Control	-15.9467	1.18693e-07	0.241438
Eif1	cKO - Control	-15.716	1.49497e-07	0.299054
Rplp0	cKO - Control	-15.6912	1.53245e-07	0.558524
Nme2	cKO - Control	-15.4675	1.9167e-07	0.013335
Cct8	cKO - Control	-15.3081	2.24791e-07	0.332463
Rps11	cKO - Control	-15.0466	2.91974e-07	0.591263
Calm1	cKO - Control	-15.0363	2.94989e-07	0.36956
Prrc2a	cKO - Control	-14.7969	3.74776e-07	0.0260439
Cox4i1	cKO - Control	-14.7809	3.80845e-07	0.217385
Mgarp	cKO - Control	-14.6926	4.16012e-07	0.222653
Calm2	cKO - Control	-14.6559	4.31551e-07	0.264972
Pramel46	cKO - Control	-14.6553	4.31788e-07	0.44335
Gstm1	cKO - Control	-14.604	4.54521e-07	0.700545
Ctsl	cKO - Control	-14.5924	4.59817e-07	0.754503
Rpn2	cKO - Control	-14.5531	4.78281e-07	0.317457
Tubb4b	cKO - Control	-14.3876	5.64319e-07	0.171107
Mtfr1l	cKO - Control	-14.1858	6.90556e-07	0.000780458
Rnf220	cKO - Control	-14.1685	7.02612e-07	0.00361123
Hnrnpu	cKO - Control	-13.9393	8.83575e-07	0.390948
Fads2	cKO - Control	-13.9194	9.01329e-07	0.538544
Rps28	cKO - Control	-13.8998	9.19127e-07	0.62804
Hdac2	cKO - Control	-13.8857	9.32226e-07	0.124738
Nppa	cKO - Control	-13.8404	9.75444e-07	0.225837
Ube2d2b	cKO - Control	-13.6524	1.17712e-06	0.428482
Sf3b2	cKO - Control	-13.6014	1.23878e-06	0.310041
Rpl21	cKO - Control	-13.5948	1.24695e-06	0.274298
Eid3	cKO - Control	-13.5242	1.33816e-06	0.0488945
Rpl38	cKO - Control	-13.4813	1.39677e-06	0.554283
Pabpc1	cKO - Control	-13.4424	1.4522e-06	0.567386
Eif5a	cKO - Control	-13.2986	1.67686e-06	0.315402
Rps17	cKO - Control	-13.2629	1.7377e-06	0.393991
Ddost	cKO - Control	-13.2189	1.81602e-06	0.483504
Zfp385b	cKO - Control	-13.1588	1.9285e-06	0.37891
Cox6a1	cKO - Control	-13.0327	2.18759e-06	0.519353
Itm2c	cKO - Control	-12.9005	2.49686e-06	0.385344
Rps7	cKO - Control	-12.8742	2.56343e-06	0.637467
Hnrnpl	cKO - Control	-12.8115	2.72928e-06	0.163068
Gm21783	cKO - Control	-12.7508	2.90003e-06	0.838252
Pabpc4	cKO - Control	-12.6547	3.19266e-06	0.330532
Rpl36	cKO - Control	-12.4346	3.97867e-06	0.237142
Rps12	cKO - Control	-12.3942	4.14237e-06	0.266353
Ncl	cKO - Control	-12.3738	4.22794e-06	0.66927
Gm10662	cKO - Control	-12.3268	4.43122e-06	0.355817
Hspa2	cKO - Control	-12.325	4.43937e-06	0.236783
Ptms	cKO - Control	-12.2693	4.69346e-06	0.458479
Cst3	cKO - Control	-12.2403	4.83157e-06	0.638685
Amhr2	cKO - Control	-12.2314	4.87478e-06	0.590597
Fth1	cKO - Control	-12.2221	4.92059e-06	0.623096
Nasp	cKO - Control	-12.0798	5.67312e-06	0.185413
Ptges3	cKO - Control	-12.0228	6.00553e-06	0.388343
Meig1	cKO - Control	-12.0218	6.01198e-06	0.00710933
Fus	cKO - Control	-11.9979	6.15736e-06	0.438852
Rps25	cKO - Control	-11.96	6.39494e-06	0.537347
Rpl13a	cKO - Control	-11.9298	6.59114e-06	0.708136
Prss35	cKO - Control	-11.8623	7.05133e-06	0.340969
Nr3c1	cKO - Control	-11.859	7.07441e-06	0.225423
Acsbg1	cKO - Control	-11.8396	7.21297e-06	0.268036
Gstm2	cKO - Control	-11.7983	7.51701e-06	0.402676
Hsp90ab1	cKO - Control	-11.7486	7.90003e-06	0.55291
Rsph3b	cKO - Control	-11.6844	8.42419e-06	0.103703
H2ac18	cKO - Control	-11.6767	8.48899e-06	0.517001
Rpl35a	cKO - Control	-11.6554	8.67168e-06	0.676277
Ppp1cc	cKO - Control	-11.6431	8.77961e-06	0.0265105
Atp1a1	cKO - Control	-11.6397	8.80933e-06	0.462082
Agbl5	cKO - Control	-11.6257	8.93312e-06	0.00438458
Crat	cKO - Control	-11.5267	9.86323e-06	0.17826
Atp1b1	cKO - Control	-11.5143	9.98603e-06	0.336008
Rps23	cKO - Control	-11.4565	1.05806e-05	0.36992
Ropn1l	cKO - Control	-11.2802	1.26208e-05	0.185264
Ptchd3	cKO - Control	-11.2667	1.2792e-05	0.139619
Cyp11a1	cKO - Control	-11.2478	1.30358e-05	0.17075
Nudt4	cKO - Control	-11.1936	1.37621e-05	0.0580383
Kars	cKO - Control	-11.1858	1.38697e-05	0.00442078
Dhcr24	cKO - Control	-11.1315	1.46436e-05	0.287369
Dnajb3	cKO - Control	-11.108	1.49922e-05	0.00703115
Col1a1	cKO - Control	-11.0903	1.52603e-05	0.467484
Arpc2	cKO - Control	-11.0809	1.54031e-05	0.242152
Zfp808	cKO - Control	-11.0643	1.56614e-05	0.333367
Chd4	cKO - Control	-11.0349	1.61287e-05	0.0162798
Atp5e	cKO - Control	-10.9725	1.71669e-05	0.0781549
Eef1g	cKO - Control	-10.9197	1.80985e-05	0.530047
H4c11	cKO - Control	-10.8746	1.89336e-05	0.559059
Gapdh	cKO - Control	-10.8267	1.98613e-05	0.576568
Lsm14a	cKO - Control	-10.7899	2.06075e-05	0.331764
Cox5b	cKO - Control	-10.7488	2.14716e-05	0.335662
Rpl15	cKO - Control	-10.7332	2.18091e-05	0.556668
LOC118567641	cKO - Control	-10.7067	2.23936e-05	0.832533
Gas7	cKO - Control	-10.6124	2.46098e-05	0.14526
Stk11	cKO - Control	-10.5785	2.54568e-05	0.0907052
Ggnbp1	cKO - Control	-10.5463	2.62895e-05	0.105083
Rpn1	cKO - Control	-10.5358	2.65685e-05	0.488536
Cfl1	cKO - Control	-10.4732	2.82849e-05	0.299037
Rp9	cKO - Control	-10.4501	2.89449e-05	0.0102389
Ccdc92	cKO - Control	-10.3871	3.08282e-05	0.228008
Cycs	cKO - Control	-10.3442	3.21801e-05	0.400462
Sp110	cKO - Control	-10.2815	3.42596e-05	0.0414701
Pcolce	cKO - Control	-10.2768	3.44222e-05	0.374203
Rnf38	cKO - Control	-10.1973	3.72715e-05	0.0560304
Rnf7	cKO - Control	-10.1931	3.74285e-05	0.056392
Hnrnpf	cKO - Control	-10.1848	3.77406e-05	0.236328
Rps26	cKO - Control	-10.1738	3.81554e-05	0.783491
Gm8094	cKO - Control	-10.1624	3.85935e-05	0.833146
Hsd3b6	cKO - Control	-10.1275	3.9965e-05	0.375555
Alas1	cKO - Control	-10.1048	4.08847e-05	0.305208
Ube2s	cKO - Control	-10.1042	4.09078e-05	0.0465631
Srsf1	cKO - Control	-10.0823	4.18113e-05	0.402168
Cyp17a1	cKO - Control	-10.0807	4.18809e-05	0.231476
A530032D15Rik	cKO - Control	-10.0566	4.29021e-05	0.670538
Epb41l2	cKO - Control	-10.0507	4.31556e-05	0.541402
Ncapd2	cKO - Control	-10.0172	4.46257e-05	0.0084727
Atp5b	cKO - Control	-9.96377	4.7075e-05	0.637162
Zfp975	cKO - Control	-9.95625	4.74303e-05	0.00753052
Actb	cKO - Control	-9.88514	5.09257e-05	0.708841
2210418O10Rik	cKO - Control	-9.8597	5.22378e-05	0.471407
Myl6	cKO - Control	-9.85608	5.24277e-05	0.28368
Slc7a5	cKO - Control	-9.81569	5.45884e-05	0.732512
App	cKO - Control	-9.80934	5.49361e-05	0.597108
Btbd35f1	cKO - Control	-9.80793	5.50134e-05	0.490489
Hnrnpa3	cKO - Control	-9.80369	5.52472e-05	0.302882
Jpt1	cKO - Control	-9.79477	5.57421e-05	0.28863
Amd1	cKO - Control	-9.78554	5.62594e-05	0.0823837
Rai14	cKO - Control	-9.77292	5.69737e-05	0.0366374
Slc7a8	cKO - Control	-9.77045	5.71148e-05	0.204552
Lime1	cKO - Control	-9.74633	5.85091e-05	0.019992
Sf3b6	cKO - Control	-9.71335	6.0471e-05	0.120565
Slc25a3	cKO - Control	-9.70545	6.09503e-05	0.477691
Slc2a3	cKO - Control	-9.6934	6.16895e-05	0.0334406
Edf1	cKO - Control	-9.67649	6.27413e-05	0.115027
Nxn	cKO - Control	-9.64818	6.45431e-05	0.144612
Tcp11	cKO - Control	-9.61906	6.64503e-05	0.000330182
Fbxl19	cKO - Control	-9.6142	6.67741e-05	0.127147
Dazl	cKO - Control	-9.60257	6.75546e-05	0.643427
Sfpq	cKO - Control	-9.5961	6.79932e-05	0.497904
Rcc2	cKO - Control	-9.59502	6.8067e-05	0.347591
Nlrp3	cKO - Control	-9.59496	6.80707e-05	0.315617
Prpf38a	cKO - Control	-9.56184	7.03632e-05	0.112683
Ndufs5	cKO - Control	-9.56	7.04929e-05	0.0176941
Rpl14	cKO - Control	-9.55114	7.11199e-05	0.643801
Lamp1	cKO - Control	-9.55061	7.11581e-05	0.640273
Msi1	cKO - Control	-9.54847	7.13106e-05	0.359528
Atp5g1	cKO - Control	-9.54718	7.14024e-05	0.0515101
Morf4l2	cKO - Control	-9.53507	7.22725e-05	0.34393
Sin3b	cKO - Control	-9.51116	7.40208e-05	0.530676
Gm7137	cKO - Control	-9.49898	7.49282e-05	0.401549
Cldn11	cKO - Control	-9.47504	7.67438e-05	0.492996
Btf3	cKO - Control	-9.46098	7.78304e-05	0.402655
Rpl24	cKO - Control	-9.4118	8.1754e-05	0.0829073
Ppm1a	cKO - Control	-9.39866	8.28346e-05	0.107599
Arf1	cKO - Control	-9.39298	8.3307e-05	0.476083
Aacs	cKO - Control	-9.33608	8.8184e-05	0.00908963
Ctnnb1	cKO - Control	-9.30451	9.10126e-05	0.435422
Ap2m1	cKO - Control	-9.19108	0.000101945	0.0204646
Dmrtb1	cKO - Control	-9.1665	0.000104482	0.00796837
Canx	cKO - Control	-9.13987	0.000107301	0.52691
Hnrnpc	cKO - Control	-9.11933	0.000109528	0.0413107
Nacc1	cKO - Control	-9.10735	0.000110848	0.114548
Gm35486	cKO - Control	-9.01595	0.000121457	0.254318
Hmgn1	cKO - Control	-9.0092	0.00012228	0.408761
Sprtn	cKO - Control	-9.00662	0.000122595	0.0362048
H2bc1	cKO - Control	-8.9811	0.000125765	0.8367
Hnrnph1	cKO - Control	-8.9643	0.000127895	0.551905
Dbi	cKO - Control	-8.95553	0.000129022	0.290882
Ccdc61	cKO - Control	-8.8728	0.00014015	0.0696879
Hmgb1	cKO - Control	-8.86814	0.000140804	0.482901
Cul5	cKO - Control	-8.85457	0.000142728	0.0109992
Fads1	cKO - Control	-8.84018	0.000144797	0.106457
Dars	cKO - Control	-8.8332	0.000145811	0.00701279
Cox5a	cKO - Control	-8.81434	0.000148587	0.30072
Igfbp7	cKO - Control	-8.79717	0.00015116	0.526124
Ass1	cKO - Control	-8.73427	0.000160973	0.0375422
Gm11236	cKO - Control	-8.70119	0.000166388	0.363109
Cadm1	cKO - Control	-8.68614	0.000168911	0.478112
Rpl27	cKO - Control	-8.65059	0.000175023	0.562326
Rnf121	cKO - Control	-8.63572	0.000177645	0.023234
Amfr	cKO - Control	-8.63039	0.000178596	0.100795
Cox8c	cKO - Control	-8.6218	0.000180135	0.348011
Fam91a1	cKO - Control	-8.58486	0.000186913	0.0303672
Gnas	cKO - Control	-8.56526	0.000190613	0.704588
Psip1	cKO - Control	-8.56263	0.000191116	0.212684
Ube2j1	cKO - Control	-8.56021	0.000191578	0.0137959
9030025P20Rik	cKO - Control	-8.55932	0.000191749	0.434207
Pld3	cKO - Control	-8.55666	0.000192261	0.20639
Srp9	cKO - Control	-8.53242	0.000196978	0.287112
Srsf6	cKO - Control	-8.52663	0.000198121	0.30978
Srrt	cKO - Control	-8.52492	0.00019846	0.431158
Hspa5	cKO - Control	-8.52458	0.000198528	0.439186
Shcbp1l	cKO - Control	-8.49703	0.000204073	0.179214
Sdcbp	cKO - Control	-8.4689	0.000209896	0.178288
Ramp2	cKO - Control	-8.46595	0.000210515	0.112643
Lsr	cKO - Control	-8.45819	0.000212155	0.252901
Gm10354	cKO - Control	-8.44565	0.000214833	0.552113
Ndufb8	cKO - Control	-8.40776	0.000223129	0.104688
Chchd3	cKO - Control	-8.39657	0.000225639	0.170819
Hnrnpk	cKO - Control	-8.32509	0.000242358	0.681839
Ppib	cKO - Control	-8.31364	0.00024515	0.467522
Cenpu	cKO - Control	-8.31017	0.000246003	0.163275
Rufy3	cKO - Control	-8.26676	0.000256916	0.00508665
St3gal4	cKO - Control	-8.25512	0.000259924	0.370811
Eif4a2	cKO - Control	-8.24684	0.000262085	0.369244
H2az1	cKO - Control	-8.23645	0.000264823	0.427475
Eif3m	cKO - Control	-8.23351	0.000265602	0.332838
Hjurp	cKO - Control	-8.21799	0.000269758	0.310629
Sumo2	cKO - Control	-8.21738	0.000269922	0.512775
Nup133	cKO - Control	-8.20087	0.000274416	0.23604
Sfi1	cKO - Control	-8.16816	0.00028354	0.552481
Heg1	cKO - Control	-8.1679	0.000283612	0.369679
Gm8909	cKO - Control	-8.15646	0.000286876	0.00890967
Prkcsh	cKO - Control	-8.14759	0.000289431	0.268725
Mgat1	cKO - Control	-8.14605	0.000289879	0.55156
Cyc1	cKO - Control	-8.14409	0.000290447	0.452235
Pspc1	cKO - Control	-8.14055	0.000291475	0.0213743
Atpif1	cKO - Control	-8.12616	0.000295702	0.313573
Eif3g	cKO - Control	-8.11327	0.000299539	0.424825
Gramd1a	cKO - Control	-8.09528	0.000304976	0.138845
Dkkl1	cKO - Control	-8.0828	0.000308804	0.128148
Srsf11	cKO - Control	-8.04053	0.000322138	0.271621
Stmn1	cKO - Control	-8.03668	0.00032338	0.356537
Nop10	cKO - Control	-8.02237	0.000328042	0.210488
Rdh11	cKO - Control	-8.01391	0.000330828	0.00307902
Cenpv	cKO - Control	-7.97156	0.00034514	0.114638
Apoe	cKO - Control	-7.96835	0.00034625	0.440525
Fdx1	cKO - Control	-7.96555	0.000347222	0.151782
Cd63	cKO - Control	-7.96543	0.000347263	0.297574
Mdh2	cKO - Control	-7.9478	0.000353439	0.585526
Sephs2	cKO - Control	-7.94034	0.000356087	0.0342795
Csde1	cKO - Control	-7.9311	0.000359392	0.483183
Gm52720	cKO - Control	-7.92969	0.0003599	0.658034
9530068E07Rik	cKO - Control	-7.92849	0.000360328	0.0510866
Atp1b3	cKO - Control	-7.92131	0.000362926	0.0206091
Zkscan17	cKO - Control	-7.90887	0.000367471	0.0141853
Ctsd	cKO - Control	-7.9027	0.000369745	0.551921
Tpm3	cKO - Control	-7.85433	0.000388069	0.0587384
Eif1b	cKO - Control	-7.85289	0.000388626	0.107717
Ctsz	cKO - Control	-7.82505	0.0003996	0.0915871
Tex101	cKO - Control	-7.80499	0.000407696	0.457855
Vapa	cKO - Control	-7.78279	0.000416848	0.258845
Col6a1	cKO - Control	-7.77677	0.000419366	0.385172
Defa29	cKO - Control	-7.7714	0.000421623	0.236941
Kcna1	cKO - Control	-7.76475	0.000424437	0.128896
Naxe	cKO - Control	-7.76455	0.000424519	0.3555
Kansl3	cKO - Control	-7.7591	0.000426841	0.0936281
Trir	cKO - Control	-7.74612	0.000432419	0.270276
Atxn2l	cKO - Control	-7.74603	0.000432454	0.397709
Gm52520	cKO - Control	-7.74275	0.000433878	0.621952
Sap18	cKO - Control	-7.74126	0.000434523	0.527625
Abca1	cKO - Control	-7.71452	0.0004463	0.189352
Kdelr2	cKO - Control	-7.71422	0.000446433	0.385043
Ldhb	cKO - Control	-7.7047	0.000450702	0.511302
Abcf2	cKO - Control	-7.66977	0.000466726	0.313081
Speer4b	cKO - Control	-7.66912	0.000467027	0.173888
Pdia4	cKO - Control	-7.66627	0.000468361	0.416683
Adgrl1	cKO - Control	-7.64449	0.000478672	0.0692267
Ybx2	cKO - Control	-7.64188	0.000479923	0.276811
Manf	cKO - Control	-7.63213	0.00048463	0.0325328
Gm20604	cKO - Control	-7.62828	0.000486499	0.00971688
Inha	cKO - Control	-7.62368	0.000488739	0.470115
Mroh2a	cKO - Control	-7.59917	0.000500868	0.490901
Arf4	cKO - Control	-7.55881	0.000521493	0.263484
Nsmce3	cKO - Control	-7.55173	0.000525203	0.116503
Tcp1	cKO - Control	-7.53162	0.00053587	0.42127
Swi5	cKO - Control	-7.5252	0.000539322	0.370989
Ltbp4	cKO - Control	-7.51426	0.000545254	0.675014
Rps23rg1	cKO - Control	-7.51199	0.000546492	0.323943
Pramel34	cKO - Control	-7.50193	0.000552019	0.457777
Calu	cKO - Control	-7.47257	0.000568466	0.162386
Pttg1	cKO - Control	-7.46869	0.000570677	0.203946
Gak	cKO - Control	-7.45137	0.000580644	0.0953699
Rpl6	cKO - Control	-7.44832	0.000582421	0.627777
Supt5	cKO - Control	-7.44817	0.000582509	0.329307
Atxn7l3b	cKO - Control	-7.42919	0.000593671	0.0306228
Fzr1	cKO - Control	-7.41645	0.00060128	0.301074
Siah2	cKO - Control	-7.41634	0.000601349	0.250145
Haus4	cKO - Control	-7.41523	0.000602013	0.074931
Pdap1	cKO - Control	-7.41407	0.000602712	0.488141
Rpl28	cKO - Control	-7.38243	0.000622085	0.714373
Rnpc3	cKO - Control	-7.37878	0.000624359	0.15438
G3bp2	cKO - Control	-7.37674	0.000625637	0.341148
Akr1cl	cKO - Control	-7.37498	0.00062674	0.547175
Csnk1g2	cKO - Control	-7.35804	0.000637447	0.0931834
1700010I14Rik	cKO - Control	-7.34051	0.00064872	0.0892505
Rpl23a	cKO - Control	-7.30639	0.000671234	0.424143
Zfp997	cKO - Control	-7.30292	0.000673567	0.16626
Micos10	cKO - Control	-7.2989	0.000676284	0.325691
Mcm4	cKO - Control	-7.28982	0.000682449	0.0199954
Hibadh	cKO - Control	-7.28221	0.000687665	0.111603
Fam120a	cKO - Control	-7.27764	0.000690817	0.0369484
Ost4	cKO - Control	-7.26997	0.00069613	0.307121
Dnaja2	cKO - Control	-7.25609	0.000705859	0.592926
Prss39	cKO - Control	-7.25406	0.000707298	0.137787
Rbbp7	cKO - Control	-7.25249	0.000708412	0.481672
Scd2	cKO - Control	-7.22679	0.000726853	0.692882
Rpl23	cKO - Control	-7.22133	0.000730832	0.719169
Cyhr1	cKO - Control	-7.2169	0.000734076	0.0680795
Aamp	cKO - Control	-7.204	0.000743606	0.0538697
Anp32e	cKO - Control	-7.2031	0.000744272	0.291559
Cct4	cKO - Control	-7.2004	0.000746286	0.135748
Ptdss2	cKO - Control	-7.19853	0.000747681	0.160664
Zfp54	cKO - Control	-7.18505	0.000757828	0.265484
S100a10	cKO - Control	-7.1627	0.000774963	0.369899
Arhgef10	cKO - Control	-7.16211	0.000775415	0.259275
Dync1i2	cKO - Control	-7.15164	0.000783579	0.0782134
Nenf	cKO - Control	-7.14864	0.000785931	0.145502
Eif3l	cKO - Control	-7.13017	0.000800586	0.342227
Ranbp9	cKO - Control	-7.12632	0.000803672	0.165935
Nrd1	cKO - Control	-7.12037	0.000808467	0.0415684
Gm42355	cKO - Control	-7.11715	0.000811073	0.00577668
Atp5l	cKO - Control	-7.09791	0.000826831	0.0844239
Larp7	cKO - Control	-7.09388	0.000830174	0.0512358
Zfp318	cKO - Control	-7.09124	0.000832367	0.0188948
Eif4g3	cKO - Control	-7.07538	0.000845669	0.2162
Plekhm1	cKO - Control	-7.06646	0.00085325	0.0255276
Prelid1	cKO - Control	-7.04828	0.000868901	0.147961
Dis3	cKO - Control	-7.03671	0.000879017	0.0812703
Ppp2r5a	cKO - Control	-7.03664	0.000879078	0.576264
Epcam	cKO - Control	-7.03499	0.000880527	0.0507734
Hars	cKO - Control	-7.02982	0.000885089	0.259269
Mlf2	cKO - Control	-7.02233	0.000891742	0.0351599
Tmsb4x	cKO - Control	-7.01848	0.000895185	0.62314
Cgn	cKO - Control	-7.00976	0.000903024	0.312129
Aen	cKO - Control	-7.00214	0.000909934	0.0368946
Fbrs	cKO - Control	-6.99942	0.00091241	0.340223
Stk39	cKO - Control	-6.99725	0.000914391	0.0995949
Ly6c1	cKO - Control	-6.99678	0.000914824	0.088269
Myef2	cKO - Control	-6.9959	0.000915626	0.257181
Fbxo21	cKO - Control	-6.99088	0.000920233	0.0245095
Pdk1	cKO - Control	-6.9744	0.000935525	0.342922
Clpp	cKO - Control	-6.96495	0.000944412	0.0668852
Ren2	cKO - Control	-6.95394	0.000954863	0.623627
Rpl7a	cKO - Control	-6.94691	0.000961597	0.398127
Ndufa2	cKO - Control	-6.93751	0.000970685	0.193324
Tardbp	cKO - Control	-6.92347	0.000984408	0.0764706
Mob2	cKO - Control	-6.92281	0.000985058	0.290804
Dazap1	cKO - Control	-6.92257	0.000985292	0.0418683
Col4a2	cKO - Control	-6.91585	0.000991935	0.649291
Pomt1	cKO - Control	-6.91102	0.000996745	0.232459
Sec61a1	cKO - Control	-6.91032	0.00099744	0.703407
Hdac1	cKO - Control	-6.88327	0.00102479	0.0403549
Smarca4	cKO - Control	-6.8782	0.00102999	0.477878
Arcn1	cKO - Control	-6.87288	0.00103549	0.13178
Nap1l1	cKO - Control	-6.85211	0.00105722	0.612363
Rrs1	cKO - Control	-6.84271	0.0010672	0.238854
Eif4ebp1	cKO - Control	-6.83911	0.00107106	0.211435
Btbd19	cKO - Control	-6.83681	0.00107353	0.0543685
Acin1	cKO - Control	-6.83052	0.0010803	0.201809
Bhmt	cKO - Control	-6.81844	0.00109343	0.219989
Ccdc173	cKO - Control	-6.81656	0.00109549	0.0074479
Hspa9	cKO - Control	-6.81622	0.00109586	0.456577
H1f10	cKO - Control	-6.81437	0.00109788	0.225154
Fblim1	cKO - Control	-6.81213	0.00110034	0.0414785
Fis1	cKO - Control	-6.79403	0.00112045	0.0590306
Nup54	cKO - Control	-6.79257	0.00112208	0.109248
Egln2	cKO - Control	-6.79162	0.00112315	0.311445
Lamp2	cKO - Control	-6.78647	0.00112895	0.520933
Rnf126	cKO - Control	-6.78522	0.00113036	0.101268
Irak1bp1	cKO - Control	-6.78344	0.00113237	0.0339864
Cap1	cKO - Control	-6.78233	0.00113363	0.456527
Spata33	cKO - Control	-6.77606	0.00114076	0.369166
Cldn34c2	cKO - Control	-6.76937	0.00114842	0.188897
Gm5798	cKO - Control	-6.76801	0.00114998	0.756889
Psma6	cKO - Control	-6.76075	0.00115836	0.394196
Scpep1	cKO - Control	-6.76038	0.00115879	0.289046
Nipa1	cKO - Control	-6.75789	0.00116168	0.136566
Arpc1b	cKO - Control	-6.75007	0.0011708	0.232384
Gabarap	cKO - Control	-6.74125	0.00118117	0.0581226
Lyar	cKO - Control	-6.7362	0.00118715	0.106806
Prlr	cKO - Control	-6.73295	0.00119101	0.407623
Atp6v0e2	cKO - Control	-6.73213	0.001192	0.268602
Cdk4	cKO - Control	-6.73124	0.00119306	0.112802
Rps24	cKO - Control	-6.7301	0.00119442	0.8061
Glcci1	cKO - Control	-6.7286	0.0011962	0.300214
Dnaja1	cKO - Control	-6.7269	0.00119824	0.562649
Vcp	cKO - Control	-6.72433	0.00120133	0.435701
Suclg1	cKO - Control	-6.71652	0.00121074	0.140538
Bud31	cKO - Control	-6.71619	0.00121115	0.206709
Asb16	cKO - Control	-6.70442	0.00122549	0.212131
Mier1	cKO - Control	-6.69902	0.00123212	0.0439524
Ucp2	cKO - Control	-6.69732	0.00123422	0.201432
Mrps26	cKO - Control	-6.69717	0.0012344	0.0596261
Eif6	cKO - Control	-6.68812	0.00124562	0.0583729
Ccnl2	cKO - Control	-6.68587	0.00124843	0.0515543
Tpt1	cKO - Control	-6.67927	0.0012567	0.666077
Fam178b	cKO - Control	-6.6786	0.00125754	0.0399128
R3hdm2	cKO - Control	-6.67213	0.0012657	0.390299
Fam193a	cKO - Control	-6.67048	0.0012678	0.179677
Prxl2a	cKO - Control	-6.67007	0.0012683	0.111817
Pibf1	cKO - Control	-6.6694	0.00126915	0.0577337
Smim41	cKO - Control	-6.66395	0.0012761	0.142216
Tesmin	cKO - Control	-6.65209	0.00129133	0.240033
Sf3a1	cKO - Control	-6.6489	0.00129545	0.00197335
Lrpap1	cKO - Control	-6.64493	0.0013006	0.198507
Ppp1r2	cKO - Control	-6.64242	0.00130386	0.206967
Atp5a1	cKO - Control	-6.63938	0.00130783	0.666456
Pja1	cKO - Control	-6.63642	0.00131172	0.458444
H2az2	cKO - Control	-6.62672	0.0013245	0.335206
Acadm	cKO - Control	-6.60026	0.00136001	0.0511518
Psma5	cKO - Control	-6.59401	0.00136854	0.235017
Lgmn	cKO - Control	-6.58836	0.0013763	0.659514
Saraf	cKO - Control	-6.57686	0.00139221	0.0302496
Ndufa11	cKO - Control	-6.57367	0.00139666	0.109546
Asah1	cKO - Control	-6.56951	0.00140248	0.365505
Rps9	cKO - Control	-6.56009	0.00141576	0.633507
Rnaset2a	cKO - Control	-6.55567	0.00142202	0.647235
Col3a1	cKO - Control	-6.55142	0.00142809	0.559065
Olfr983	cKO - Control	-6.5462	0.00143556	0.31246
Usp19	cKO - Control	-6.545	0.00143728	0.394333
Cdc73	cKO - Control	-6.54256	0.00144079	0.150828
Asph	cKO - Control	-6.52838	0.00146137	0.217572
Col1a2	cKO - Control	-6.52799	0.00146195	0.715153
Odc1	cKO - Control	-6.52605	0.00146479	0.576418
Emc8	cKO - Control	-6.52141	0.00147159	0.0653545
Cdc42	cKO - Control	-6.52119	0.00147192	0.437238
Timp3	cKO - Control	-6.5166	0.00147868	0.627818
Gpi1	cKO - Control	-6.5166	0.00147869	0.649404
Ctbp1	cKO - Control	-6.5144	0.00148195	0.229977
Fkbp1a	cKO - Control	-6.51197	0.00148554	0.746716
Arpc3	cKO - Control	-6.50645	0.00149377	0.348543
Ephx1	cKO - Control	-6.50602	0.00149441	0.172818
Acta2	cKO - Control	-6.49686	0.00150817	0.930117
Hbp1	cKO - Control	-6.47533	0.00154099	0.20287
Dlat	cKO - Control	-6.46427	0.00155812	0.104467
Rab11fip3	cKO - Control	-6.45302	0.00157575	0.140512
Dnajb6	cKO - Control	-6.444	0.00159003	0.208135
Taf10	cKO - Control	-6.44265	0.00159218	0.282274
Ddx4	cKO - Control	-6.44177	0.00159358	0.533379
Phospho2	cKO - Control	-6.4343	0.00160554	0.00595053
Aldh2	cKO - Control	-6.43295	0.00160769	0.58335
Rab5if	cKO - Control	-6.42276	0.00162416	0.0175742
Vmn1r62	cKO - Control	-6.41223	0.00164135	0.296241
Adam2	cKO - Control	-6.41111	0.0016432	0.226849
Cited1	cKO - Control	-6.39914	0.00166298	0.136014
Khsrp	cKO - Control	-6.3933	0.00167272	0.491937
Rps3a1	cKO - Control	-6.38985	0.00167851	0.83678
Ccni	cKO - Control	-6.38889	0.00168012	0.641463
Pin4	cKO - Control	-6.38697	0.00168334	0.541355
Mapkapk2	cKO - Control	-6.3837	0.00168887	0.174867
Piwil1	cKO - Control	-6.37114	0.0017102	0.448962
Sim1	cKO - Control	-6.36958	0.00171288	0.0494946
Ninl	cKO - Control	-6.368	0.00171558	0.0473114
Slc6a9	cKO - Control	-6.36427	0.001722	0.126758
Aard	cKO - Control	-6.36344	0.00172342	0.73575
Mgst1	cKO - Control	-6.36214	0.00172566	0.468968
Dnajb2	cKO - Control	-6.35175	0.00174369	0.069067
Psmb7	cKO - Control	-6.34894	0.00174859	0.164914
Gsk3a	cKO - Control	-6.34855	0.00174927	0.070939
Mindy1	cKO - Control	-6.34627	0.00175328	0.286498
Rpl18a	cKO - Control	-6.33928	0.00176558	0.833628
Rtn3	cKO - Control	-6.32809	0.00178545	0.525004
Eif3b	cKO - Control	-6.28857	0.00185741	0.337558
Lsm4	cKO - Control	-6.28634	0.00186156	0.0692847
P4hb	cKO - Control	-6.28246	0.0018688	0.588627
Ahsa1	cKO - Control	-6.28051	0.00187245	0.181159
Surf4	cKO - Control	-6.27995	0.00187349	0.239466
Ap3s1	cKO - Control	-6.27903	0.00187521	0.0762938
Gm35185	cKO - Control	-6.2783	0.00187658	0.351199
Rps8	cKO - Control	-6.27569	0.00188149	0.785188
Apbb1	cKO - Control	-6.26479	0.00190211	0.194884
Lhcgr	cKO - Control	-6.26341	0.00190474	0.0517086
Atp5h	cKO - Control	-6.24194	0.00194607	0.210524
Rtf2	cKO - Control	-6.23746	0.00195481	0.105455
Hmgcr	cKO - Control	-6.23427	0.00196105	0.242969
Fbxo4	cKO - Control	-6.22835	0.00197271	0.0695682
Timd2	cKO - Control	-6.2277	0.00197399	0.278244
Bsg	cKO - Control	-6.21585	0.00199752	0.674729
Lrrc41	cKO - Control	-6.21282	0.00200359	0.17397
Prdx3	cKO - Control	-6.20829	0.00201268	0.0174685
Sav1	cKO - Control	-6.17421	0.00208245	0.158883
Snrpd3	cKO - Control	-6.16314	0.00210564	0.26943
Ndufa12	cKO - Control	-6.15236	0.00212844	0.547484
Kng1	cKO - Control	-6.14266	0.00214919	0.186953
Rexo4	cKO - Control	-6.13959	0.00215581	0.314677
4930447A16Rik	cKO - Control	-6.13316	0.00216972	0.422525
Rln1	cKO - Control	-6.1308	0.00217485	0.0118826
Rps4x	cKO - Control	-6.12685	0.00218345	0.634003
Emc7	cKO - Control	-6.12445	0.00218869	0.126507
Cir1	cKO - Control	-6.12178	0.00219454	0.122985
Pigt	cKO - Control	-6.12076	0.00219679	0.311026
Srrm2	cKO - Control	-6.11597	0.00220733	0.685606
Mc3r	cKO - Control	-6.10935	0.00222199	0.219727
Hnrnpab	cKO - Control	-6.0986	0.00224601	0.609545
Vsig1	cKO - Control	-6.08623	0.00227397	0.282661
Mat2a	cKO - Control	-6.07665	0.00229585	0.633567
Arl8b	cKO - Control	-6.07258	0.00230523	0.211327
Irx4	cKO - Control	-6.07071	0.00230953	0.128332
Megf9	cKO - Control	-6.06125	0.00233149	0.0211605
Aldoa	cKO - Control	-6.04522	0.00236915	0.68135
Cers4	cKO - Control	-6.04383	0.00237245	0.129443
Dhx40	cKO - Control	-6.03639	0.00239017	0.00372134
Csnk1a1	cKO - Control	-6.03304	0.00239819	0.282243
Tmem147	cKO - Control	-6.02685	0.00241307	0.375934
Dcaf7	cKO - Control	-6.02613	0.00241483	0.101875
Tmem181a	cKO - Control	-6.02285	0.00242277	0.418463
Agfg1	cKO - Control	-6.0121	0.00244894	0.368353
Tbx1	cKO - Control	-6.012	0.00244918	0.380366
Ide	cKO - Control	-6.00814	0.00245866	0.351159
1700123L14Rik	cKO - Control	-6.00609	0.0024637	0.335995
Uqcrh	cKO - Control	-6.00378	0.00246939	0.230127
Chmp2b	cKO - Control	-5.99955	0.00247986	0.322753
Ldhal6b	cKO - Control	-5.99922	0.00248069	0.172097
Ndufaf4	cKO - Control	-5.99702	0.00248614	0.0627273
Rps29	cKO - Control	-5.9945	0.00249242	0.773024
Edem2	cKO - Control	-5.99267	0.00249699	0.05704
Rexo1	cKO - Control	-5.99249	0.00249744	0.133106
Kansl2	cKO - Control	-5.99191	0.00249888	0.380446
Art3	cKO - Control	-5.99142	0.00250012	0.492727
Psmb3	cKO - Control	-5.98668	0.00251199	0.379838
Elf2	cKO - Control	-5.9855	0.00251495	0.55924
Ube2v1	cKO - Control	-5.98422	0.00251819	0.345517
Phgdh	cKO - Control	-5.97532	0.0025407	0.481781
Bub3	cKO - Control	-5.97324	0.00254597	0.0319247
Xrcc5	cKO - Control	-5.97102	0.00255163	0.210234
Gas6	cKO - Control	-5.97102	0.00255164	0.462745
Orai1	cKO - Control	-5.96563	0.00256542	0.0240356
D030056L22Rik	cKO - Control	-5.96159	0.00257581	0.188207
Preb	cKO - Control	-5.96133	0.00257649	0.256783
Klf10	cKO - Control	-5.95549	0.00259157	0.200548
Maneal	cKO - Control	-5.93482	0.00264569	0.27357
Exosc3	cKO - Control	-5.93058	0.00265695	0.25019
Micos13	cKO - Control	-5.93018	0.00265801	0.132892
Ube2j2	cKO - Control	-5.92835	0.00266288	0.340537
Cracd	cKO - Control	-5.91686	0.00269365	0.135955
Dennd5a	cKO - Control	-5.90712	0.00272	0.220133
Atf1	cKO - Control	-5.90537	0.00272479	0.117182
Cdk16	cKO - Control	-5.90506	0.00272563	0.473925
Timm10	cKO - Control	-5.89926	0.00274147	0.152319
Dhx15	cKO - Control	-5.89422	0.00275533	0.189746
Lamtor1	cKO - Control	-5.89278	0.0027593	0.157872
Ppp4r3b	cKO - Control	-5.88852	0.00277108	0.0658243
Man2b2	cKO - Control	-5.88617	0.0027776	0.291015
Sppl3	cKO - Control	-5.88389	0.00278393	0.136679
Rpl10a	cKO - Control	-5.87923	0.00279694	0.787686
Jarid2	cKO - Control	-5.87831	0.0027995	0.515627
Thap1	cKO - Control	-5.87457	0.00281	0.0664308
Mlec	cKO - Control	-5.87095	0.0028202	0.513392
Bspry	cKO - Control	-5.86615	0.00283376	0.0156071
Cyth2	cKO - Control	-5.86506	0.00283686	0.0647538
Gatad1	cKO - Control	-5.86018	0.00285074	0.150216
Eif3c	cKO - Control	-5.85927	0.00285333	0.263081
Nfe2l1	cKO - Control	-5.85426	0.00286765	0.451098
Crip2	cKO - Control	-5.85344	0.00287	0.425548
Exosc4	cKO - Control	-5.84997	0.00287998	0.387099
Rab5b	cKO - Control	-5.8458	0.00289201	0.12718
Creg1	cKO - Control	-5.84419	0.00289667	0.221985
Psma8	cKO - Control	-5.8385	0.00291321	0.159243
Cops6	cKO - Control	-5.83232	0.00293128	0.120412
Mettl7a1	cKO - Control	-5.82861	0.00294216	0.535873
Ppp3r2	cKO - Control	-5.82322	0.00295806	0.113413
Bub1	cKO - Control	-5.82308	0.00295847	0.0238215
Slc25a30	cKO - Control	-5.81982	0.00296813	0.389889
Speer2	cKO - Control	-5.8187	0.00297146	0.481277
Atp6v1g1	cKO - Control	-5.80384	0.00301595	0.114625
Rbbp4	cKO - Control	-5.79972	0.00302841	0.269504
Ddx25	cKO - Control	-5.7988	0.00303119	0.0711266
Sult1a1	cKO - Control	-5.79454	0.00304414	0.139951
Rnaseh2a	cKO - Control	-5.79391	0.00304606	0.223041
Itm2b	cKO - Control	-5.79114	0.00305451	0.755098
Map4	cKO - Control	-5.78974	0.00305879	0.209774
Ankrd46	cKO - Control	-5.78777	0.00306482	0.0825231
Snrpc	cKO - Control	-5.78655	0.00306854	0.027641
Slc9b1	cKO - Control	-5.78359	0.00307764	0.259722
Slc6a16	cKO - Control	-5.78148	0.00308415	0.25621
Macrod2	cKO - Control	-5.77968	0.00308972	0.084859
Fkbp6	cKO - Control	-5.77853	0.00309325	0.51376
Gm52606	cKO - Control	-5.77018	0.00311918	0.866746
Fam169a	cKO - Control	-5.76972	0.00312064	0.0917508
Uqcrb	cKO - Control	-5.76894	0.00312306	0.178898
Basp1	cKO - Control	-5.76807	0.00312578	0.486282
Skp1	cKO - Control	-5.75381	0.00317068	0.273593
Txndc9	cKO - Control	-5.7518	0.00317707	0.20005
Ccnb1	cKO - Control	-5.74361	0.00320317	0.18651
Hnrnpd	cKO - Control	-5.72996	0.00324721	0.585388
Sdc4	cKO - Control	-5.72664	0.00325802	0.595112
Hnrnpa1	cKO - Control	-5.71552	0.00329443	0.653934
Gne	cKO - Control	-5.71482	0.00329676	0.0445991
Plec	cKO - Control	-5.70506	0.00332909	0.0639403
Nmnat3	cKO - Control	-5.69911	0.00334893	0.0214827
Psmc1	cKO - Control	-5.69285	0.00336999	0.542693
Srsf3	cKO - Control	-5.69141	0.00337483	0.541944
Chpf	cKO - Control	-5.68122	0.0034094	0.032011
Trim11	cKO - Control	-5.666	0.00346169	0.203896
Celf1	cKO - Control	-5.66149	0.00347733	0.0573477
Cbfb	cKO - Control	-5.65999	0.00348257	0.236321
Kcmf1	cKO - Control	-5.6557	0.00349752	0.193856
Mtpn	cKO - Control	-5.65407	0.00350324	0.317412
Dcaf5	cKO - Control	-5.64849	0.00352285	0.334114
Serbp1	cKO - Control	-5.64818	0.00352393	0.4242
Rab28	cKO - Control	-5.6464	0.0035302	0.0500236
Slc7a6	cKO - Control	-5.64622	0.00353082	0.285292
Rbbp6	cKO - Control	-5.63104	0.00358484	0.451019
Plscr4	cKO - Control	-5.62518	0.00360593	0.0053103
Ccdc47	cKO - Control	-5.6213	0.00361993	0.323536
Faah	cKO - Control	-5.60595	0.00367593	0.077688
Mcm5	cKO - Control	-5.60588	0.00367618	0.439034
Qsox1	cKO - Control	-5.60454	0.00368112	0.458564
Plcl1	cKO - Control	-5.60115	0.0036936	0.110923
Crnkl1	cKO - Control	-5.59945	0.00369991	0.0465116
Dcn	cKO - Control	-5.59675	0.00370991	0.697571
Pwwp3b	cKO - Control	-5.59609	0.00371235	0.133995
BC003965	cKO - Control	-5.5932	0.00372309	0.0862023
Dazap2	cKO - Control	-5.5887	0.00373988	0.260985
Pias4	cKO - Control	-5.58535	0.00375244	0.121315
Gmnc	cKO - Control	-5.5852	0.00375299	0.373133
Ecm1	cKO - Control	-5.58459	0.00375527	0.361113
Psmd11	cKO - Control	-5.58331	0.0037601	0.236182
Mgp	cKO - Control	-5.57606	0.00378745	0.616764
Pcid2	cKO - Control	-5.5699	0.00381085	0.32569
Rtn4	cKO - Control	-5.56654	0.00382368	0.146451
Rad23b	cKO - Control	-5.56469	0.00383077	0.298088
Zfp24	cKO - Control	-5.56308	0.00383695	0.00446733
Anp32a	cKO - Control	-5.56166	0.00384238	0.161739
Rpl10	cKO - Control	-5.56057	0.00384658	0.645938
Cetn1	cKO - Control	-5.5591	0.00385224	0.0294806
Ipo7	cKO - Control	-5.55841	0.00385491	0.0908559
Atp5g3	cKO - Control	-5.55528	0.00386699	0.629232
Elovl2	cKO - Control	-5.55276	0.00387674	0.28006
Serf1	cKO - Control	-5.54989	0.00388789	0.401557
Asb2	cKO - Control	-5.54298	0.00391485	0.0507277
D1Pas1	cKO - Control	-5.54144	0.00392087	0.160531
Chtop	cKO - Control	-5.53566	0.00394362	0.0888671
Mdh1b	cKO - Control	-5.53149	0.00396009	0.0510524
Rbm10	cKO - Control	-5.53095	0.00396223	0.141257
Derl2	cKO - Control	-5.5226	0.00399546	0.364584
Polr1d	cKO - Control	-5.51389	0.00403039	0.427035
Eif3e	cKO - Control	-5.50908	0.00404982	0.267298
Sycp3	cKO - Control	-5.50899	0.00405021	0.229226
Cwc15	cKO - Control	-5.50764	0.00405568	0.1762
Mmp14	cKO - Control	-5.50674	0.00405933	0.114585
Plekha1	cKO - Control	-5.49796	0.0040951	0.291561
Dnaaf1	cKO - Control	-5.49523	0.00410632	0.237222
Nr1d2	cKO - Control	-5.49361	0.00411299	0.526357
Laptm5	cKO - Control	-5.49268	0.00411679	0.0267378
Stk40	cKO - Control	-5.48983	0.00412853	0.236049
2310039H08Rik	cKO - Control	-5.48632	0.00414307	0.256381
Kcns3	cKO - Control	-5.48152	0.00416299	0.0780573
Slc35c2	cKO - Control	-5.48136	0.00416365	0.314898
Timm17a	cKO - Control	-5.47998	0.00416942	0.363309
Dgat2	cKO - Control	-5.47518	0.00418947	0.347526
Mkln1	cKO - Control	-5.46603	0.00422799	0.332478
Mtch2	cKO - Control	-5.45718	0.00426558	0.333676
Smoc1	cKO - Control	-5.4542	0.00427831	0.0610583
Srsf2	cKO - Control	-5.45376	0.00428018	0.140852
Sars	cKO - Control	-5.45036	0.00429475	0.209946
Mdh1	cKO - Control	-5.44643	0.00431169	0.166062
Rheb	cKO - Control	-5.43834	0.00434669	0.112651
Mycn	cKO - Control	-5.43767	0.00434962	0.104429
Bcl2l1	cKO - Control	-5.43487	0.00436182	0.0324726
Gm51581	cKO - Control	-5.42806	0.00439163	0.172837
Mapk1ip1l	cKO - Control	-5.42401	0.00440945	0.376103
Atp5pb	cKO - Control	-5.41188	0.00446323	0.391887
Eef2	cKO - Control	-5.40978	0.00447264	0.914545
Baiap2	cKO - Control	-5.40561	0.00449133	0.00378767
Nus1	cKO - Control	-5.40443	0.00449662	0.202091
Brox	cKO - Control	-5.40442	0.00449666	0.0179674
Erlin2	cKO - Control	-5.40034	0.00451506	0.0251935
Gpx4	cKO - Control	-5.40032	0.00451512	0.622861
Atp5k	cKO - Control	-5.40022	0.00451559	0.30421
Dnajc11	cKO - Control	-5.39999	0.00451664	0.0370806
Hipk3	cKO - Control	-5.39982	0.00451741	0.0753088
Epm2aip1	cKO - Control	-5.39385	0.00454446	0.21647
Ptbp3	cKO - Control	-5.39377	0.00454482	0.0380132
Hsbp1	cKO - Control	-5.38664	0.00457735	0.340242
Mageh1	cKO - Control	-5.37907	0.00461212	0.025504
Gm35498	cKO - Control	-5.37687	0.00462225	0.688303
Mbtps1	cKO - Control	-5.37579	0.00462727	0.149437
Prkar2b	cKO - Control	-5.37017	0.00465334	0.351784
Ccdc39	cKO - Control	-5.36518	0.00467663	0.102246
Sdf4	cKO - Control	-5.36171	0.00469289	0.068352
Kpna4	cKO - Control	-5.35911	0.00470507	0.55507
Diablo	cKO - Control	-5.35823	0.00470923	0.316998
Atg16l1	cKO - Control	-5.35282	0.00473477	0.0420386
Cdsn	cKO - Control	-5.34897	0.00475302	0.4044
Afg3l2	cKO - Control	-5.3435	0.00477913	0.0647001
Naa50	cKO - Control	-5.34264	0.00478321	0.22001
Mia2	cKO - Control	-5.34111	0.00479053	0.156694
Ints13	cKO - Control	-5.33803	0.00480531	0.358165
Ptpn14	cKO - Control	-5.33655	0.00481244	0.260645
Cercam	cKO - Control	-5.33382	0.00482562	0.0661179
Fkbp9	cKO - Control	-5.32863	0.00485072	0.417396
Prkar1a	cKO - Control	-5.32359	0.00487522	0.61509
Sox30	cKO - Control	-5.32179	0.00488401	0.232573
Mctp2	cKO - Control	-5.32114	0.00488716	0.0675309
Gm21828	cKO - Control	-5.31976	0.00489391	0.357527
Pold2	cKO - Control	-5.31938	0.00489579	0.0781421
Grp	cKO - Control	-5.31788	0.00490313	0.0870373
Prdm2	cKO - Control	-5.3165	0.00490989	0.0293354
Zmiz2	cKO - Control	-5.31528	0.00491592	0.416909
Tsc22d1	cKO - Control	-5.31076	0.00493815	0.149343
Hsd17b4	cKO - Control	-5.30949	0.00494446	0.0331415
Rap1b	cKO - Control	-5.30706	0.00495649	0.250313
Syce1	cKO - Control	-5.30619	0.00496077	0.0556967
Cchcr1	cKO - Control	-5.30435	0.0049699	0.401765
Dr1	cKO - Control	-5.29484	0.0050174	0.141028
Agpat3	cKO - Control	-5.28562	0.0050639	0.20843
Odad1	cKO - Control	-5.28419	0.00507113	0.421905
Aprt	cKO - Control	-5.28357	0.00507429	0.141691
Fam181a	cKO - Control	-5.27726	0.00510642	0.500708
Atg4c	cKO - Control	-5.26997	0.00514375	0.231994
Nsmce1	cKO - Control	-5.26889	0.00514933	0.186709
Phc2	cKO - Control	-5.26709	0.0051586	0.380356
Ndufs3	cKO - Control	-5.26699	0.00515913	0.474942
Pom121	cKO - Control	-5.25947	0.00519807	0.14759
Wfdc10	cKO - Control	-5.25911	0.00519991	0.40368
Sft2d2	cKO - Control	-5.25758	0.00520787	0.501524
Wasf2	cKO - Control	-5.25592	0.00521656	0.078567
Srp14	cKO - Control	-5.25201	0.00523698	0.12997
Stoml3	cKO - Control	-5.24969	0.00524916	0.0830323
Gmfb	cKO - Control	-5.24933	0.00525105	0.246147
Gstm5	cKO - Control	-5.24496	0.00527401	0.374236
H2bc3	cKO - Control	-5.24294	0.00528467	0.562759
Irf5	cKO - Control	-5.24021	0.00529914	0.323541
Fbxo34	cKO - Control	-5.2351	0.00532629	0.542294
Csnka2ip	cKO - Control	-5.23385	0.00533293	0.0888576
Nrde2	cKO - Control	-5.2321	0.00534229	0.0213637
Slc17a5	cKO - Control	-5.21348	0.00544269	0.29673
Kdm5b	cKO - Control	-5.21335	0.00544342	0.496803
Olfr1303	cKO - Control	-5.2122	0.00544966	0.119067
Gm32211	cKO - Control	-5.2121	0.00545021	0.200397
Fer	cKO - Control	-5.21192	0.00545121	0.362989
Mrps11	cKO - Control	-5.2118	0.00545187	0.254262
Plk1	cKO - Control	-5.21017	0.00546074	0.0612849
Slmap	cKO - Control	-5.20698	0.00547822	0.150247
Spocd1	cKO - Control	-5.20516	0.00548818	0.267014
Cul2	cKO - Control	-5.20508	0.00548859	0.186136
Atp5j	cKO - Control	-5.20321	0.00549888	0.372958
Mogs	cKO - Control	-5.20316	0.00549916	0.580193
Clcn5	cKO - Control	-5.20315	0.00549922	0.332565
Sec62	cKO - Control	-5.20305	0.00549977	0.136058
Chrnb2	cKO - Control	-5.20148	0.00550839	0.510126
Nucb1	cKO - Control	-5.20134	0.00550915	0.446419
Rmc1	cKO - Control	-5.201	0.00551103	0.282663
Slc25a36	cKO - Control	-5.19722	0.00553194	0.0568952
Hint1	cKO - Control	-5.19682	0.00553413	0.400722
Gm5878	cKO - Control	-5.19309	0.00555479	0.164341
Kdm4a	cKO - Control	-5.18678	0.00558996	0.238363
Denr	cKO - Control	-5.18581	0.00559543	0.601505
Rnft1	cKO - Control	-5.18325	0.00560974	0.168861
Pdzd9	cKO - Control	-5.17994	0.00562833	0.551971
Fbxo9	cKO - Control	-5.17958	0.00563039	0.561348
Thoc7	cKO - Control	-5.17791	0.00563978	0.0131231
Anxa11	cKO - Control	-5.17442	0.00565947	0.170618
Senp2	cKO - Control	-5.17424	0.00566052	0.21063
Serpinh1	cKO - Control	-5.17416	0.00566098	0.0172411
Crk	cKO - Control	-5.17222	0.00567194	0.131204
Phb	cKO - Control	-5.16995	0.00568486	0.272267
Gnai2	cKO - Control	-5.16961	0.00568681	0.641711
Fpr1	cKO - Control	-5.16936	0.00568821	0.0560682
Tesk1	cKO - Control	-5.16572	0.00570895	0.116938
Scrib	cKO - Control	-5.16478	0.00571433	0.254464
Gm10310	cKO - Control	-5.16357	0.00572123	0.395686
Smu1	cKO - Control	-5.16015	0.00574083	0.0136416
Otulinl	cKO - Control	-5.15962	0.00574386	0.22469
Acaa2	cKO - Control	-5.15463	0.00577262	0.0154362
Sort1	cKO - Control	-5.1529	0.00578263	0.116164
H2bc11	cKO - Control	-5.15202	0.00578772	0.550555
Ppp1r14b	cKO - Control	-5.14892	0.00580566	0.489414
Coq2	cKO - Control	-5.14741	0.00581443	0.496202
Cox6c	cKO - Control	-5.14647	0.00581991	0.404207
Ndufa13	cKO - Control	-5.14346	0.00583745	0.227867
Ptpn5	cKO - Control	-5.14018	0.00585662	0.381956
Rad52	cKO - Control	-5.13925	0.0058621	0.0308549
Cnot1	cKO - Control	-5.13617	0.00588016	0.439512
Stard6	cKO - Control	-5.1349	0.00588766	0.184627
Selenov	cKO - Control	-5.13313	0.00589805	0.322478
Tuba1a	cKO - Control	-5.12726	0.0059328	0.59711
Prkg1	cKO - Control	-5.12661	0.00593667	0.252106
Ndc1	cKO - Control	-5.11853	0.00598483	0.389827
Grtp1	cKO - Control	-5.11197	0.0060242	0.0389289
Phyhipl	cKO - Control	-5.10905	0.00604185	0.356117
Atp5j2	cKO - Control	-5.10406	0.00607203	0.386606
BC005624	cKO - Control	-5.10275	0.00608002	0.118957
Nol8	cKO - Control	-5.1024	0.00608212	0.3593
Rnf214	cKO - Control	-5.09497	0.00612746	0.0906639
Glud1	cKO - Control	-5.09343	0.00613691	0.365825
Dnmt3l	cKO - Control	-5.09122	0.00615052	0.519971
Ddx3x	cKO - Control	-5.08809	0.00616976	0.0658541
Pdzk1	cKO - Control	-5.08673	0.00617819	0.51282
Magel2	cKO - Control	-5.08439	0.00619264	0.356504
Tmed2	cKO - Control	-5.07763	0.00623467	0.380202
Dusp9	cKO - Control	-5.07723	0.00623714	0.0604353
Aqp5	cKO - Control	-5.0771	0.00623797	0.160408
Hmgcs2	cKO - Control	-5.07643	0.00624217	0.561979
Mrpl1	cKO - Control	-5.07435	0.00625514	0.0965435
Adss	cKO - Control	-5.07372	0.0062591	0.200025
Ubald1	cKO - Control	-5.06923	0.00628727	0.116098
Ebi3	cKO - Control	-5.06742	0.00629863	0.216012
Mup13	cKO - Control	-5.06312	0.00632579	0.54082
Cdkl3	cKO - Control	-5.06129	0.0063374	0.294328
Ip6k1	cKO - Control	-5.06043	0.00634285	0.21992
Aqp1	cKO - Control	-5.05823	0.00635678	0.323678
Nras	cKO - Control	-5.0547	0.0063793	0.227406
Iars	cKO - Control	-5.05431	0.00638174	0.297017
Septin12	cKO - Control	-5.04019	0.00647249	0.127547
Taf1d	cKO - Control	-5.03975	0.00647539	0.242988
Rnf20	cKO - Control	-5.03822	0.00648526	0.381768
Hells	cKO - Control	-5.03332	0.00651716	0.268741
Gm6570	cKO - Control	-5.03247	0.00652267	0.779164
Arfgap3	cKO - Control	-5.03208	0.00652524	0.125772
Ccl25	cKO - Control	-5.02806	0.00655149	0.404717
Rps3	cKO - Control	-5.02633	0.00656283	0.776896
Mgat4f	cKO - Control	-5.02454	0.00657461	0.307782
Pigo	cKO - Control	-5.01667	0.00662656	0.396512
Ociad1	cKO - Control	-5.01185	0.00665858	0.44424
Bsdc1	cKO - Control	-5.01104	0.00666394	0.0926567
Aadacl2fm2	cKO - Control	-5.00662	0.00669347	0.0958608
Mns1	cKO - Control	-5.00029	0.00673599	0.45514
Fbxo30	cKO - Control	-4.99007	0.0068052	0.0365291
Nptn	cKO - Control	-4.98947	0.00680927	0.608523
Mrpl11	cKO - Control	-4.98465	0.00684217	0.021693
Klhdc2	cKO - Control	-4.98126	0.00686544	0.476997
4930503L19Rik	cKO - Control	-4.97455	0.00691165	0.408568
Hyou1	cKO - Control	-4.97265	0.00692477	0.544392
Mark1	cKO - Control	-4.96156	0.00700197	0.293419
1110065P20Rik	cKO - Control	-4.95821	0.00702548	0.704546
Amdhd2	cKO - Control	-4.94934	0.0070881	0.00252985
Cpne1	cKO - Control	-4.94628	0.00710982	0.0960808
Sec13	cKO - Control	-4.94486	0.00711995	0.260246
Cse1l	cKO - Control	-4.94227	0.00713838	0.0761423
Ccdc188	cKO - Control	-4.94006	0.00715419	0.237019
Sfmbt1	cKO - Control	-4.93957	0.00715766	0.0383404
Retreg2	cKO - Control	-4.93871	0.00716384	0.399023
Tcf12	cKO - Control	-4.93277	0.00720648	0.416919
D8Ertd738e	cKO - Control	-4.92738	0.00724544	0.46952
Pdilt	cKO - Control	-4.92678	0.00724984	0.368307
Nphp1	cKO - Control	-4.92585	0.00725653	0.17705
Qsox2	cKO - Control	-4.92539	0.00725989	0.440362
Isg20l2	cKO - Control	-4.92325	0.00727543	0.0202576
Olfr867	cKO - Control	-4.92314	0.00727627	0.0715368
Rnf114	cKO - Control	-4.91951	0.00730273	0.323535
Arl10	cKO - Control	-4.9191	0.00730571	0.244571
Robo2	cKO - Control	-4.91843	0.00731058	0.01869
Tshz2	cKO - Control	-4.91604	0.00732812	0.0343622
Gtf2h3	cKO - Control	-4.91536	0.00733309	0.215947
Ssr3	cKO - Control	-4.91359	0.00734609	0.176268
Slc2a5	cKO - Control	-4.90281	0.00742571	0.416915
Moap1	cKO - Control	-4.89697	0.0074692	0.377192
Arl1	cKO - Control	-4.89533	0.00748147	0.0762674
Dnhd1	cKO - Control	-4.89501	0.00748387	0.254169
Mta3	cKO - Control	-4.89249	0.00750269	0.253262
Fam222a	cKO - Control	-4.88367	0.00756915	0.0644934
B4galnt2	cKO - Control	-4.88151	0.00758554	0.139874
Mgrn1	cKO - Control	-4.87919	0.0076032	0.267155
Leprotl1	cKO - Control	-4.87774	0.00761423	0.058866
Kctd3	cKO - Control	-4.87703	0.00761963	0.290877
Tmem167	cKO - Control	-4.87133	0.00766313	0.0333304
Cul1	cKO - Control	-4.86898	0.00768117	0.335724
Cox7b2	cKO - Control	-4.86503	0.00771157	0.0555626
Pramel21	cKO - Control	-4.86389	0.00772042	0.112452
Gid8	cKO - Control	-4.85711	0.00777291	0.240165
Nosip	cKO - Control	-4.85456	0.00779272	0.14328
Thbd	cKO - Control	-4.8544	0.00779404	0.00826829
Max	cKO - Control	-4.85397	0.00779732	0.429227
Cdh2	cKO - Control	-4.85168	0.00781522	0.135131
Ireb2	cKO - Control	-4.84974	0.00783044	0.258862
Npc2	cKO - Control	-4.84243	0.00788787	0.294218
Chchd1	cKO - Control	-4.84029	0.00790479	0.0503885
Taf4	cKO - Control	-4.83807	0.00792231	0.224784
Urgcp	cKO - Control	-4.83731	0.00792837	0.117511
Rab3gap2	cKO - Control	-4.83694	0.00793127	0.335414
Mbd2	cKO - Control	-4.83539	0.00794361	0.39714
Usp22	cKO - Control	-4.83045	0.0079829	0.431023
Cluh	cKO - Control	-4.83022	0.00798474	0.295026
Mars1	cKO - Control	-4.83015	0.00798536	0.450936
Ngdn	cKO - Control	-4.82776	0.00800446	0.0543709
Ero1a	cKO - Control	-4.82605	0.00801815	0.166923
Slc3a2	cKO - Control	-4.82197	0.00805091	0.387535
Copg1	cKO - Control	-4.8206	0.00806196	0.245628
Gpr160	cKO - Control	-4.81966	0.00806956	0.037443
Setdb1	cKO - Control	-4.81739	0.00808786	0.495891
Sorl1	cKO - Control	-4.81607	0.00809852	0.467843
Hadha	cKO - Control	-4.8157	0.00810157	0.229712
Olfr198	cKO - Control	-4.81402	0.0081152	0.114856
Safb	cKO - Control	-4.81356	0.00811893	0.505479
Raver2	cKO - Control	-4.81326	0.00812136	0.238669
Igf2r	cKO - Control	-4.81311	0.00812259	0.220351
Abhd4	cKO - Control	-4.80704	0.00817204	0.56291
Tmem35a	cKO - Control	-4.80326	0.00820296	0.0353281
Cep250	cKO - Control	-4.79867	0.00824067	0.0853279
9530002B09Rik	cKO - Control	-4.79473	0.00827319	0.114806
Mt1	cKO - Control	-4.79372	0.00828157	0.30033
Bnip5	cKO - Control	-4.79028	0.00831016	0.172952
Pbk	cKO - Control	-4.78245	0.00837549	0.142207
Cgnl1	cKO - Control	-4.77845	0.00840903	0.484102
Med21	cKO - Control	-4.77633	0.00842685	0.549368
Enox1	cKO - Control	-4.77574	0.00843184	0.0497389
Rnd2	cKO - Control	-4.77468	0.00844075	0.40026
Galnt1	cKO - Control	-4.76609	0.0085136	0.101574
Mael	cKO - Control	-4.75767	0.00858561	0.142824
Tff1	cKO - Control	-4.75247	0.00863031	0.137398
Marchf6	cKO - Control	-4.75169	0.00863711	0.181748
Ranbp1	cKO - Control	-4.75105	0.00864262	0.395536
Sgsm1	cKO - Control	-4.75002	0.00865154	0.12452
St6galnac2	cKO - Control	-4.74792	0.00866971	0.516817
Echs1	cKO - Control	-4.74714	0.00867645	0.20631
Kif2c	cKO - Control	-4.74603	0.00868612	0.0353007
Eif3f	cKO - Control	-4.74567	0.00868922	0.253446
Puf60	cKO - Control	-4.74413	0.00870264	0.152571
Fam220a	cKO - Control	-4.74311	0.00871149	0.171555
1700028P14Rik	cKO - Control	-4.74047	0.00873453	0.0738735
Dhx16	cKO - Control	-4.73725	0.00876272	0.353987
Adam9	cKO - Control	-4.73375	0.00879343	0.257193
Dynll1	cKO - Control	-4.73291	0.00880085	0.68754
Snapc4	cKO - Control	-4.73097	0.00881789	0.16917
C1qb	cKO - Control	-4.72943	0.00883147	0.428251
Fem1c	cKO - Control	-4.72873	0.00883772	0.0934845
N4bp2l2	cKO - Control	-4.72556	0.00886571	0.275881
Nox4	cKO - Control	-4.72291	0.00888927	0.266841
Kpna2	cKO - Control	-4.72269	0.00889124	0.0311143
Psmd14	cKO - Control	-4.72187	0.00889848	0.231
Ap3b1	cKO - Control	-4.72122	0.00890435	0.252701
Ipo11	cKO - Control	-4.71981	0.00891688	0.33124
Ypel5	cKO - Control	-4.71562	0.00895435	0.189251
Srf	cKO - Control	-4.71445	0.00896483	0.204326
Ncbp2	cKO - Control	-4.7112	0.00899402	0.0882079
Dolk	cKO - Control	-4.70753	0.00902703	0.315489
S100a11	cKO - Control	-4.7066	0.00903545	0.26367
Abhd14a	cKO - Control	-4.69866	0.00910751	0.129508
Clic4	cKO - Control	-4.69802	0.00911329	0.579601
Gm46840	cKO - Control	-4.69545	0.00913674	0.113274
Ctso	cKO - Control	-4.69511	0.0091399	0.3127
Abl1	cKO - Control	-4.6947	0.00914357	0.101299
Fbxo15	cKO - Control	-4.69459	0.0091446	0.119451
Prpsap2	cKO - Control	-4.69326	0.00915678	0.155751
Aldh9a1	cKO - Control	-4.6921	0.00916745	0.148408
Sucla2	cKO - Control	-4.6895	0.00919128	0.445275
Shoc2	cKO - Control	-4.68805	0.0092046	0.128962
Zfp180	cKO - Control	-4.68671	0.00921697	0.383646
Gpx3	cKO - Control	-4.67834	0.00929447	0.591181
Cds2	cKO - Control	-4.67622	0.00931417	0.199562
1810013L24Rik	cKO - Control	-4.67575	0.00931854	0.619817
Dennd6a	cKO - Control	-4.67531	0.00932265	0.0896909
Plk3	cKO - Control	-4.67425	0.00933254	0.139865
Slc16a11	cKO - Control	-4.67371	0.00933757	0.107441
BC005537	cKO - Control	-4.67138	0.00935935	0.208811
Rasip1	cKO - Control	-4.67126	0.00936047	0.296846
Fem1b	cKO - Control	-4.6698	0.00937412	0.00486902
Scyl3	cKO - Control	-4.6647	0.00942204	0.200039
Sar1a	cKO - Control	-4.66432	0.00942563	0.034615
Reep1	cKO - Control	-4.66176	0.00944979	0.438918
Ccdc43	cKO - Control	-4.65894	0.00947653	0.0863377
Ntn1	cKO - Control	-4.65803	0.00948511	0.272556
Taf15	cKO - Control	-4.65724	0.00949262	0.272235
Cdca3	cKO - Control	-4.65656	0.00949905	0.0575006
Pi4k2a	cKO - Control	-4.6554	0.00951006	0.160227
Il6	cKO - Control	-4.65069	0.00955503	0.049463
8030462N17Rik	cKO - Control	-4.6496	0.00956544	0.314881
Tial1	cKO - Control	-4.64017	0.00965609	0.0506255
Rrp1	cKO - Control	-4.64013	0.00965649	0.30761
Rpl37a	cKO - Control	-4.63715	0.0096853	0.748227
Klk7	cKO - Control	-4.63693	0.00968735	0.183415
Fam234a	cKO - Control	-4.63659	0.00969072	0.0934529
Cdh5	cKO - Control	-4.63603	0.00969613	0.495426
Lrrc47	cKO - Control	-4.63148	0.00974029	0.248154
Fhdc1	cKO - Control	-4.62763	0.00977795	0.552446
Zfp367	cKO - Control	-4.62674	0.00978658	0.0341582
Mt2	cKO - Control	-4.62324	0.00982097	0.539947
Ik	cKO - Control	-4.62254	0.00982784	0.0631321
Tox4	cKO - Control	-4.62193	0.0098338	0.337585
Ybx3	cKO - Control	-4.61984	0.00985438	0.395992
Cyp27a1	cKO - Control	-4.61982	0.00985459	0.138379
Scamp2	cKO - Control	-4.61834	0.00986921	0.14694
Cfap299	cKO - Control	-4.61812	0.00987136	0.349539
Ly6e	cKO - Control	-4.61586	0.00989365	0.343171
Xpo6	cKO - Control	-4.61543	0.00989788	0.318202
Slc6a21	cKO - Control	-4.61259	0.00992611	0.482
Bmp2	cKO - Control	-4.61127	0.00993918	0.219131
Cpt1a	cKO - Control	-4.60967	0.00995514	0.49193
Xpo5	cKO - Control	-4.60833	0.00996844	0.0996248
Arl3	cKO - Control	-4.60757	0.00997599	0.110845
Cyp51	cKO - Control	-4.60722	0.00997954	0.470511
Srprb	cKO - Control	-4.60658	0.00998591	0.487336
Sdhaf3	cKO - Control	-4.60455	0.0100062	0.359912
Gtf3c3	cKO - Control	-4.60168	0.0100349	0.367715
Csprs	cKO - Control	-4.60028	0.010049	0.675193
Gm19426	cKO - Control	-4.58987	0.0101542	0.278028
Scamp1	cKO - Control	-4.58641	0.0101894	0.289978
Msl3l2	cKO - Control	-4.58611	0.0101924	0.0789988
Rnf26	cKO - Control	-4.58394	0.0102146	0.617026
Rpl11	cKO - Control	-4.58041	0.0102507	0.476769
Zbtb9	cKO - Control	-4.58011	0.0102537	0.447042
Maz	cKO - Control	-4.5778	0.0102774	0.28186
Scarb1	cKO - Control	-4.57639	0.010292	0.418692
Fam177a	cKO - Control	-4.5745	0.0103115	0.218912
Rbm28	cKO - Control	-4.57052	0.0103526	0.166553
Adcy1	cKO - Control	-4.56953	0.0103629	0.374723
Naa35	cKO - Control	-4.56735	0.0103854	0.145026
Eif3d	cKO - Control	-4.55256	0.0105401	0.315148
Lgsn	cKO - Control	-4.55225	0.0105435	0.361943
CK137956	cKO - Control	-4.54868	0.0105811	0.0907394
Rnls	cKO - Control	-4.54531	0.0106169	0.427378
Vdac3	cKO - Control	-4.54081	0.0106648	0.588233
Eno1	cKO - Control	-4.54032	0.01067	0.772288
Obox6	cKO - Control	-4.53827	0.0106919	0.341864
Ighv3	cKO - Control	-4.53491	0.0107279	0.32314
Hsf5	cKO - Control	-4.53444	0.010733	0.275382
Irf2bpl	cKO - Control	-4.53428	0.0107347	0.236912
Nap1l4	cKO - Control	-4.53358	0.0107421	0.368857
Heatr3	cKO - Control	-4.53217	0.0107573	0.375827
Pom121l2	cKO - Control	-4.53117	0.010768	0.105442
Usp44	cKO - Control	-4.52903	0.0107912	0.458835
Sap130	cKO - Control	-4.52727	0.0108101	0.597549
Tifa	cKO - Control	-4.5244	0.0108412	0.264236
Cp	cKO - Control	-4.52335	0.0108526	0.235646
Hcn3	cKO - Control	-4.52124	0.0108755	0.0490816
Oas3	cKO - Control	-4.52086	0.0108796	0.0239778
Rlf	cKO - Control	-4.52046	0.010884	0.122471
Cyb5r3	cKO - Control	-4.51165	0.0109803	0.36972
Psd3	cKO - Control	-4.50128	0.0110948	0.022648
Rep15	cKO - Control	-4.50113	0.0110965	0.0557508
Cox7a2	cKO - Control	-4.5011	0.0110968	0.56621
0610012G03Rik	cKO - Control	-4.5007	0.0111012	0.192379
Fam98c	cKO - Control	-4.49943	0.0111153	0.24797
Cr1l	cKO - Control	-4.49916	0.0111183	0.0903364
Clptm1l	cKO - Control	-4.49539	0.0111603	0.317917
Prpf31	cKO - Control	-4.49473	0.0111677	0.168108
Ptprg	cKO - Control	-4.48737	0.0112502	0.153121
Pml	cKO - Control	-4.48687	0.0112559	0.182452
Tubg1	cKO - Control	-4.48617	0.0112637	0.43339
Etfa	cKO - Control	-4.48331	0.011296	0.394161
Mrps6	cKO - Control	-4.48071	0.0113253	0.251348
Sec61a2	cKO - Control	-4.47801	0.0113559	0.100561
Vdac1	cKO - Control	-4.4722	0.0114222	0.457979
H2al1a	cKO - Control	-4.46996	0.0114478	0.288307
Cdon	cKO - Control	-4.46971	0.0114506	0.298029
Slc25a26	cKO - Control	-4.46967	0.0114511	0.159715
Hgsnat	cKO - Control	-4.46341	0.0115229	0.264193
Bag5	cKO - Control	-4.46122	0.0115482	0.433922
Ccnc	cKO - Control	-4.45652	0.0116027	0.318988
Esx1	cKO - Control	-4.45373	0.0116351	0.0277599
Mllt10	cKO - Control	-4.45012	0.0116771	0.529637
Kat2a	cKO - Control	-4.44944	0.0116851	0.238355
Slc38a5	cKO - Control	-4.44803	0.0117016	0.361226
H3c2	cKO - Control	-4.44741	0.0117089	0.698683
Alad	cKO - Control	-4.44613	0.0117238	0.164559
4930449I24Rik	cKO - Control	-4.44374	0.0117519	0.581506
Enpp2	cKO - Control	-4.44367	0.0117527	0.205317
Olfr1043	cKO - Control	-4.44366	0.0117528	0.0164957
Wbp2	cKO - Control	-4.44169	0.011776	0.100152
Ripk4	cKO - Control	-4.44051	0.0117899	0.501462
Parp1	cKO - Control	-4.43961	0.0118005	0.397941
Timm10b	cKO - Control	-4.43811	0.0118183	0.220036
Hdgf	cKO - Control	-4.43768	0.0118233	0.363754
Poc5	cKO - Control	-4.43689	0.0118327	0.282959
Ggn	cKO - Control	-4.43479	0.0118576	0.19463
Gabarapl2	cKO - Control	-4.43197	0.011891	0.437113
Serinc1	cKO - Control	-4.4266	0.0119551	0.689431
Kcnh4	cKO - Control	-4.42194	0.0120109	0.165174
Fam155a	cKO - Control	-4.42118	0.01202	0.447721
Itm2a	cKO - Control	-4.42051	0.0120281	0.207348
Etnk2	cKO - Control	-4.4198	0.0120366	0.17564
Gsdma	cKO - Control	-4.41866	0.0120504	0.343224
Rpl4	cKO - Control	-4.41727	0.0120672	0.921503
Scaf4	cKO - Control	-4.41693	0.0120712	0.276351
Fam76a	cKO - Control	-4.41592	0.0120835	0.109835
Baz2a	cKO - Control	-4.41544	0.0120893	0.225849
Flvcr2	cKO - Control	-4.41517	0.0120925	0.317593
Mrpl42	cKO - Control	-4.41391	0.0121078	0.358683
Msh3	cKO - Control	-4.41296	0.0121193	0.0491982
Fndc11	cKO - Control	-4.4126	0.0121236	0.364934
Cd226	cKO - Control	-4.41208	0.01213	0.302871
Stom	cKO - Control	-4.41041	0.0121502	0.383311
Gpatch11	cKO - Control	-4.40799	0.0121797	0.496276
Mrgprb13	cKO - Control	-4.407	0.0121917	0.296153
Cbx8	cKO - Control	-4.40415	0.0122265	0.532938
Ppp2r2c	cKO - Control	-4.40361	0.0122331	0.145593
Synb	cKO - Control	-4.40191	0.0122539	0.410587
Rpl22	cKO - Control	-4.39988	0.0122788	0.591997
Pura	cKO - Control	-4.39823	0.0122991	0.40674
Eif4g1	cKO - Control	-4.38766	0.0124298	0.670013
Pnisr	cKO - Control	-4.38559	0.0124556	0.206593
Rbm12	cKO - Control	-4.38476	0.0124659	0.0668761
Rab5c	cKO - Control	-4.38021	0.0125228	0.355112
Znrf2	cKO - Control	-4.3802	0.0125228	0.246483
Wdhd1	cKO - Control	-4.37773	0.0125538	0.444791
Avpi1	cKO - Control	-4.37688	0.0125645	0.0326176
Mxra8	cKO - Control	-4.36557	0.0127074	0.0902304
Fdxr	cKO - Control	-4.36328	0.0127366	0.150341
H1f6	cKO - Control	-4.35431	0.0128513	0.259464
Polr3c	cKO - Control	-4.3542	0.0128528	0.322372
Slc23a2	cKO - Control	-4.3506	0.0128991	0.420265
Taf2	cKO - Control	-4.34745	0.0129398	0.197183
Vapb	cKO - Control	-4.34728	0.0129419	0.460825
Serpinb13	cKO - Control	-4.34683	0.0129477	0.320547
Rpl34	cKO - Control	-4.34604	0.0129581	0.758501
Lrp10	cKO - Control	-4.34454	0.0129775	0.430785
Arc	cKO - Control	-4.34406	0.0129837	0.431023
Ppp1r13b	cKO - Control	-4.34179	0.0130132	0.315135
Rexo2	cKO - Control	-4.33785	0.0130646	0.440457
Gale	cKO - Control	-4.33702	0.0130754	0.149645
Mmel1	cKO - Control	-4.33549	0.0130954	0.312628
Zdhhc8	cKO - Control	-4.33514	0.0131001	0.106398
Dhrs7	cKO - Control	-4.33446	0.013109	0.457533
Fam13b	cKO - Control	-4.33201	0.0131411	0.173288
Hmgcs1	cKO - Control	-4.33082	0.0131568	0.518456
Romo1	cKO - Control	-4.33047	0.0131614	0.169615
Mrpl23	cKO - Control	-4.32897	0.0131811	0.116568
Capza1	cKO - Control	-4.32784	0.013196	0.268017
Pcdhac2	cKO - Control	-4.3271	0.0132058	0.35745
Rasa1	cKO - Control	-4.32528	0.0132299	0.348998
Osbpl2	cKO - Control	-4.32172	0.0132771	0.119321
Ercc3	cKO - Control	-4.3203	0.0132959	0.0677337
Set	cKO - Control	-4.31974	0.0133034	0.627418
Klrh1	cKO - Control	-4.3187	0.0133172	0.475602
Emc9	cKO - Control	-4.31316	0.0133911	0.128225
Med19	cKO - Control	-4.31264	0.0133982	0.411856
Lamtor5	cKO - Control	-4.31259	0.0133988	0.193077
Sugt1	cKO - Control	-4.31202	0.0134064	0.115852
Nck1	cKO - Control	-4.31187	0.0134085	0.235893
Pacrgl	cKO - Control	-4.3109	0.0134214	0.208038
Septin9	cKO - Control	-4.30998	0.0134338	0.486071
Gm52215	cKO - Control	-4.30987	0.0134353	0.0348798
Lamtor4	cKO - Control	-4.30965	0.0134382	0.312635
Camsap1	cKO - Control	-4.3089	0.0134484	0.242362
Cdiptos	cKO - Control	-4.30742	0.0134683	0.426016
Ywhaq	cKO - Control	-4.30683	0.0134762	0.554109
Rps21	cKO - Control	-4.30584	0.0134896	0.879866
Clp1	cKO - Control	-4.30127	0.0135514	0.155333
Ndufa9	cKO - Control	-4.29578	0.013626	0.419607
Dusp11	cKO - Control	-4.29569	0.0136272	0.161279
Smim4	cKO - Control	-4.29558	0.0136287	0.0154368
Selenow	cKO - Control	-4.29522	0.0136336	0.518721
Tmem183a	cKO - Control	-4.29311	0.0136624	0.164555
9130230L23Rik	cKO - Control	-4.28898	0.0137189	0.315933
Eif5b	cKO - Control	-4.2875	0.0137392	0.101039
Crb3	cKO - Control	-4.28258	0.013807	0.603298
Gpr137c	cKO - Control	-4.2806	0.0138344	0.155863
Trp53bp1	cKO - Control	-4.27874	0.0138601	0.217342
Ddx39a	cKO - Control	-4.26941	0.01399	0.183064
Ppp6c	cKO - Control	-4.26601	0.0140377	0.0188898
Ss18	cKO - Control	-4.26203	0.0140936	0.229518
Cdk11b	cKO - Control	-4.26054	0.0141146	0.421217
Klhl20	cKO - Control	-4.25936	0.0141313	0.402588
Ssrp1	cKO - Control	-4.2586	0.0141421	0.509255
Taf9	cKO - Control	-4.25849	0.0141436	0.557596
Spink2	cKO - Control	-4.25509	0.0141919	0.165279
Sft2d1	cKO - Control	-4.25487	0.014195	0.267664
Pgam2	cKO - Control	-4.25395	0.014208	0.0245542
Cd2bp2	cKO - Control	-4.25395	0.0142081	0.398197
Plin1	cKO - Control	-4.25288	0.0142233	0.0957728
Ccnd3	cKO - Control	-4.25282	0.0142241	0.205741
Slco3a1	cKO - Control	-4.25119	0.0142473	0.442721
Topors	cKO - Control	-4.25084	0.0142523	0.130782
Ankrd10	cKO - Control	-4.25077	0.0142533	0.30545
Slc12a2	cKO - Control	-4.24926	0.0142748	0.0532869
Lman1	cKO - Control	-4.24419	0.0143474	0.488198
Catsperg1	cKO - Control	-4.24381	0.0143528	0.548463
Mios	cKO - Control	-4.24087	0.0143951	0.205416
Pebp4	cKO - Control	-4.24059	0.0143991	0.142336
Mdfi	cKO - Control	-4.23968	0.0144121	0.246285
Qrich2	cKO - Control	-4.23779	0.0144394	0.253247
Dpy19l1	cKO - Control	-4.23673	0.0144548	0.22417
Cfap298	cKO - Control	-4.23554	0.014472	0.599083
Cpsf7	cKO - Control	-4.23254	0.0145155	0.398576
Fancg	cKO - Control	-4.2313	0.0145335	0.141886
G6pc3	cKO - Control	-4.23023	0.0145491	0.410411
Dnaaf8	cKO - Control	-4.22569	0.0146153	0.419494
Metap1	cKO - Control	-4.22506	0.0146244	0.156999
Fkbp8	cKO - Control	-4.22294	0.0146555	0.269653
Dot1l	cKO - Control	-4.22288	0.0146564	0.275269
Qrich1	cKO - Control	-4.2227	0.014659	0.194016
Ago2	cKO - Control	-4.22269	0.0146592	0.126993
Polr3e	cKO - Control	-4.22203	0.0146688	0.150107
Slc66a1	cKO - Control	-4.22187	0.0146712	0.193633
Mynn	cKO - Control	-4.22139	0.0146782	0.163733
Commd2	cKO - Control	-4.21973	0.0147026	0.286681
Pdp2	cKO - Control	-4.21716	0.0147404	0.442299
Ran	cKO - Control	-4.21522	0.014769	0.522576
Ncapd3	cKO - Control	-4.21423	0.0147836	0.45168
Extl1	cKO - Control	-4.21381	0.0147899	0.400405
Csk	cKO - Control	-4.21328	0.0147978	0.0813415
Tmbim6	cKO - Control	-4.21275	0.0148056	0.69886
Mcts1	cKO - Control	-4.21157	0.0148231	0.276215
Actr1a	cKO - Control	-4.20935	0.014856	0.555039
Arrb2	cKO - Control	-4.20887	0.0148631	0.214279
Pes1	cKO - Control	-4.20842	0.0148698	0.0943799
Fh1	cKO - Control	-4.2077	0.0148806	0.441296
Accs	cKO - Control	-4.2073	0.0148865	0.403647
Meioc	cKO - Control	-4.20702	0.0148906	0.287134
H13	cKO - Control	-4.20695	0.0148918	0.436811
Zzef1	cKO - Control	-4.20675	0.0148947	0.129969
Ddt	cKO - Control	-4.2067	0.0148954	0.136528
Ckap4	cKO - Control	-4.20544	0.0149142	0.271335
Arhgap35	cKO - Control	-4.19963	0.0150011	0.187018
Vangl2	cKO - Control	-4.19824	0.015022	0.157176
Ywhae	cKO - Control	-4.19707	0.0150395	0.24764
Otub2	cKO - Control	-4.19601	0.0150556	0.00854259
Rbm42	cKO - Control	-4.19306	0.0151	0.327784
Ddb1	cKO - Control	-4.19038	0.0151405	0.430707
Pfn1	cKO - Control	-4.19034	0.0151412	0.756199
Chd5	cKO - Control	-4.18982	0.015149	0.553696
Abcf1	cKO - Control	-4.1897	0.0151509	0.216901
Pigh	cKO - Control	-4.18734	0.0151867	0.358485
Mrpl14	cKO - Control	-4.18653	0.0151989	0.133798
Ero1b	cKO - Control	-4.18498	0.0152225	0.382116
Sf3a2	cKO - Control	-4.18089	0.015285	0.273558
Hnrnpul2	cKO - Control	-4.17988	0.0153004	0.0765435
Scp2d1	cKO - Control	-4.17607	0.0153587	0.475628
Prdx2	cKO - Control	-4.17344	0.0153991	0.612584
Nol10	cKO - Control	-4.17234	0.0154162	0.274062
Ddx17	cKO - Control	-4.1698	0.0154553	0.707732
Cd164	cKO - Control	-4.16845	0.0154762	0.850121
Ankrd54	cKO - Control	-4.16655	0.0155057	0.317389
Ndufa5	cKO - Control	-4.16277	0.0155644	0.0672418
Scd1	cKO - Control	-4.16192	0.0155776	0.385027
Kank2	cKO - Control	-4.16153	0.0155837	0.228685
Tst	cKO - Control	-4.16093	0.0155931	0.171895
Acrbp	cKO - Control	-4.1589	0.0156248	0.415404
Stk31	cKO - Control	-4.15102	0.0157484	0.543806
Rpl36a	cKO - Control	-4.14961	0.0157705	0.368593
Cyp2d26	cKO - Control	-4.14903	0.0157796	0.292596
Bag4	cKO - Control	-4.14838	0.01579	0.530304
Zscan22	cKO - Control	-4.14599	0.0158277	0.310007
1700006A11Rik	cKO - Control	-4.14587	0.0158296	0.222768
Pcbp3	cKO - Control	-4.14541	0.0158369	0.583139
Btbd7	cKO - Control	-4.1443	0.0158546	0.511368
Prcd	cKO - Control	-4.14368	0.0158643	0.262894
S1pr3	cKO - Control	-4.14343	0.0158684	0.378308
Susd3	cKO - Control	-4.14317	0.0158725	0.349423
Rnf103	cKO - Control	-4.14145	0.0158998	0.33821
Spats2	cKO - Control	-4.14131	0.015902	0.260534
Dhx57	cKO - Control	-4.14024	0.0159191	0.127099
Ccdc121	cKO - Control	-4.1371	0.0159691	0.21108
Capn10	cKO - Control	-4.13692	0.0159719	0.370453
Pacs2	cKO - Control	-4.13282	0.0160376	0.516306
Kif2b	cKO - Control	-4.13177	0.0160545	0.142118
Eif3k	cKO - Control	-4.13018	0.0160799	0.297196
Cyp4f16	cKO - Control	-4.13012	0.0160809	0.271172
S100a13	cKO - Control	-4.12755	0.0161224	0.23483
Wac	cKO - Control	-4.12581	0.0161504	0.13803
Mef2a	cKO - Control	-4.12481	0.0161666	0.48878
Ppp1r11	cKO - Control	-4.12287	0.016198	0.319244
Atp2c1	cKO - Control	-4.12284	0.0161985	0.0191545
Rsph9	cKO - Control	-4.11704	0.0162926	0.178832
Ensa	cKO - Control	-4.11631	0.0163045	0.694409
Get3	cKO - Control	-4.11445	0.0163349	0.322605
Psmc6	cKO - Control	-4.11077	0.0163951	0.319211
Defa40	cKO - Control	-4.11027	0.0164033	0.62374
Gatm	cKO - Control	-4.11001	0.0164076	0.307953
Cdr2l	cKO - Control	-4.10971	0.0164125	0.430786
Nufip1	cKO - Control	-4.10513	0.0164879	0.125524
Slc16a1	cKO - Control	-4.10454	0.0164976	0.30816
Paip2b	cKO - Control	-4.10448	0.0164986	0.133569
Ryk	cKO - Control	-4.10301	0.0165229	0.405083
Tap2	cKO - Control	-4.10154	0.0165472	0.475376
Kif3a	cKO - Control	-4.09566	0.0166448	0.423909
Wdr82	cKO - Control	-4.09555	0.0166466	0.0588975
Hspd1	cKO - Control	-4.09117	0.0167196	0.14207
Prpf40b	cKO - Control	-4.09007	0.016738	0.138522
Septin2	cKO - Control	-4.08927	0.0167514	0.461903
Fam174a	cKO - Control	-4.08892	0.0167574	0.146079
Coq5	cKO - Control	-4.08788	0.0167748	0.387106
Hdlbp	cKO - Control	-4.08457	0.0168305	0.394237
Nemp1	cKO - Control	-4.08365	0.0168459	0.187469
H2-K1	cKO - Control	-4.08289	0.0168586	0.485105
Eif4g2	cKO - Control	-4.08277	0.0168607	0.388487
Sertad1	cKO - Control	-4.08272	0.0168615	0.0628224
Abcc8	cKO - Control	-4.08214	0.0168713	0.232267
Sftpa1	cKO - Control	-4.08133	0.016885	0.519971
Crbn	cKO - Control	-4.08063	0.0168968	0.408173
Slc16a9	cKO - Control	-4.0733	0.0170212	0.177134
Abcg2	cKO - Control	-4.06864	0.0171006	0.252311
Tas2r135	cKO - Control	-4.06528	0.0171582	0.137602
Slc11a2	cKO - Control	-4.06486	0.0171654	0.205375
Rangap1	cKO - Control	-4.06202	0.0172141	0.527414
Gjc1	cKO - Control	-4.06183	0.0172174	0.128899
Actn4	cKO - Control	-4.06026	0.0172445	0.0608959
Eps15	cKO - Control	-4.05985	0.0172516	0.665502
Gm7138	cKO - Control	-4.05968	0.0172545	0.300442
Soat1	cKO - Control	-4.05899	0.0172664	0.635696
Gm51999	cKO - Control	-4.05886	0.0172687	0.475718
Gps2	cKO - Control	-4.05886	0.0172687	0.344162
Vcpip1	cKO - Control	-4.05669	0.0173063	0.308922
Glb1l3	cKO - Control	-4.0541	0.0173511	0.483956
Cox6b1	cKO - Control	-4.05334	0.0173642	0.535755
Cage1	cKO - Control	-4.05298	0.0173705	0.176004
Pfkfb2	cKO - Control	-4.05139	0.0173982	0.0974026
Celf2	cKO - Control	-4.04626	0.0174876	0.44227
Utp18	cKO - Control	-4.04557	0.0174997	0.195271
Fkbp3	cKO - Control	-4.04341	0.0175376	0.182559
Mmp21	cKO - Control	-4.04289	0.0175467	0.106667
Supt20	cKO - Control	-4.03583	0.017671	0.124817
Upf1	cKO - Control	-4.03072	0.0177616	0.582297
Ndufb6	cKO - Control	-4.02759	0.0178173	0.0644348
Serpinb6b	cKO - Control	-4.02758	0.0178173	0.254292
Mef2c	cKO - Control	-4.02753	0.0178184	0.302801
Cops5	cKO - Control	-4.02478	0.0178673	0.206155
Psmd2	cKO - Control	-4.02398	0.0178816	0.644715
Ndufb4	cKO - Control	-4.02094	0.0179361	0.111126
Ddx52	cKO - Control	-4.019	0.0179709	0.46356
Slc26a6	cKO - Control	-4.01787	0.0179912	0.471364
Faf2	cKO - Control	-4.01344	0.0180711	0.0879007
Cracdl	cKO - Control	-4.01305	0.0180782	0.369312
Rc3h2	cKO - Control	-4.00821	0.018166	0.342428
Pkhd1	cKO - Control	-4.00635	0.0181997	0.18037
Ctsf	cKO - Control	-4.00288	0.018263	0.624088
Zfp446	cKO - Control	-4.00277	0.018265	0.567201
Gdi2	cKO - Control	-3.99912	0.0183317	0.509534
Lypd4	cKO - Control	-3.99886	0.0183365	0.383691
Csrp3	cKO - Control	-3.99699	0.0183708	0.269021
Cers3	cKO - Control	-3.99575	0.0183937	0.518534
Prdx5	cKO - Control	-3.99216	0.0184598	0.519796
Heatr1	cKO - Control	-3.98708	0.0185537	0.560178
Ssr1	cKO - Control	-3.98643	0.0185659	0.770968
Ddx50	cKO - Control	-3.98556	0.018582	0.369326
Krt13	cKO - Control	-3.98372	0.0186163	0.380298
Josd2	cKO - Control	-3.97379	0.018802	0.140217
Pard6a	cKO - Control	-3.97335	0.0188104	0.205729
Zmym1	cKO - Control	-3.971	0.0188546	0.0724313
Gnptg	cKO - Control	-3.97025	0.0188686	0.0702344
Dhx34	cKO - Control	-3.97005	0.0188726	0.109437
Dera	cKO - Control	-3.9699	0.0188754	0.234954
Pgam5	cKO - Control	-3.96881	0.018896	0.0736499
Tmx2	cKO - Control	-3.9684	0.0189036	0.2323
Fcgrt	cKO - Control	-3.96706	0.0189289	0.557648
Plekha5	cKO - Control	-3.96668	0.0189361	0.292433
Vps9d1	cKO - Control	-3.96515	0.0189652	0.324034
Mov10l1	cKO - Control	-3.96407	0.0189857	0.565479
Map1lc3a	cKO - Control	-3.96319	0.0190023	0.0828571
Col18a1	cKO - Control	-3.96165	0.0190318	0.720824
Car15	cKO - Control	-3.96089	0.0190462	0.0852898
Irx5	cKO - Control	-3.95787	0.0191037	0.249725
Papolb	cKO - Control	-3.95727	0.0191153	0.134667
Sec63	cKO - Control	-3.95434	0.0191713	0.283485
Kptn	cKO - Control	-3.95326	0.019192	0.38874
Coa7	cKO - Control	-3.95274	0.0192019	0.100285
Ctnnd1	cKO - Control	-3.95208	0.0192147	0.415312
Arglu1	cKO - Control	-3.95176	0.0192209	0.379994
Gm52856	cKO - Control	-3.94809	0.0192915	0.497116
Nol12	cKO - Control	-3.94667	0.0193189	0.321984
Suco	cKO - Control	-3.93747	0.0194974	0.207642
Egflam	cKO - Control	-3.93685	0.0195096	0.0224127
Akr1b3	cKO - Control	-3.93543	0.0195373	0.691085
Mea1	cKO - Control	-3.93532	0.0195394	0.412519
Niban1	cKO - Control	-3.92469	0.0197483	0.33531
Slain2	cKO - Control	-3.92464	0.0197493	0.227682
Tmem200c	cKO - Control	-3.92434	0.0197551	0.457744
Smg9	cKO - Control	-3.92379	0.019766	0.253476
Hdgfl3	cKO - Control	-3.92284	0.0197848	0.192324
Mki67	cKO - Control	-3.92203	0.0198009	0.399048
Gpr137	cKO - Control	-3.92157	0.01981	0.463777
Cbx1	cKO - Control	-3.91944	0.0198522	0.315288
Eci1	cKO - Control	-3.91937	0.0198536	0.310791
Sugp2	cKO - Control	-3.91922	0.0198565	0.163866
Dbt	cKO - Control	-3.91788	0.0198831	0.183981
Cdc42bpb	cKO - Control	-3.9152	0.0199366	0.554183
Mthfs	cKO - Control	-3.91185	0.0200034	0.120205
Hdac3	cKO - Control	-3.90732	0.0200943	0.281035
Sh3bp1	cKO - Control	-3.90566	0.0201277	0.00869982
Efr3b	cKO - Control	-3.90522	0.0201365	0.443843
B9d1	cKO - Control	-3.90343	0.0201725	0.0736321
Stk16	cKO - Control	-3.90323	0.0201767	0.34587
Gpat2	cKO - Control	-3.90251	0.0201911	0.39583
Rgcc	cKO - Control	-3.90208	0.0201998	0.204162
Rrm2b	cKO - Control	-3.89914	0.0202592	0.120342
Vhl	cKO - Control	-3.896	0.0203231	0.243644
Lsmem1	cKO - Control	-3.89455	0.0203526	0.129315
Psmd3	cKO - Control	-3.89391	0.0203655	0.166691
Prorsd1	cKO - Control	-3.89001	0.0204452	0.0777723
Pfkl	cKO - Control	-3.88845	0.0204771	0.184457
Cldn9	cKO - Control	-3.88693	0.0205082	0.253885
Olfml2b	cKO - Control	-3.88679	0.0205111	0.374135
Spg21	cKO - Control	-3.88648	0.0205174	0.205376
Gca	cKO - Control	-3.87975	0.0206559	0.377783
Otulin	cKO - Control	-3.87932	0.0206648	0.115948
Chrne	cKO - Control	-3.87825	0.0206871	0.521416
Sohlh2	cKO - Control	-3.87822	0.0206876	0.377222
Mdm1	cKO - Control	-3.87559	0.020742	0.250742
Ssr4	cKO - Control	-3.87389	0.0207773	0.144012
Saysd1	cKO - Control	-3.87315	0.0207927	0.478061
Ndufb9	cKO - Control	-3.87282	0.0207997	0.0682474
Rnf115	cKO - Control	-3.8678	0.0209042	0.475999
Txn1	cKO - Control	-3.86643	0.0209329	0.260038
Kcnj9	cKO - Control	-3.85863	0.021097	0.301966
Emc4	cKO - Control	-3.85519	0.0211695	0.303266
Marchf5	cKO - Control	-3.85517	0.0211699	0.396832
Rpe	cKO - Control	-3.85153	0.0212471	0.201741
Zfyve27	cKO - Control	-3.85067	0.0212654	0.173952
Slc12a9	cKO - Control	-3.84415	0.0214045	0.209747
Cacybp	cKO - Control	-3.84308	0.0214275	0.704369
Tsen34	cKO - Control	-3.84289	0.0214316	0.465429
Sumo1	cKO - Control	-3.84244	0.0214413	0.284596
Mtfr2	cKO - Control	-3.84093	0.0214737	0.298645
Zfp213	cKO - Control	-3.83913	0.0215123	0.262567
Mdc1	cKO - Control	-3.83753	0.0215467	0.427736
Rpl27a	cKO - Control	-3.83731	0.0215516	0.811632
Rhoj	cKO - Control	-3.83673	0.0215641	0.324469
Tcf3	cKO - Control	-3.83634	0.0215724	0.0965734
Steap3	cKO - Control	-3.83531	0.0215946	0.125471
Olfr1057	cKO - Control	-3.83481	0.0216054	0.217652
Fam120c	cKO - Control	-3.83474	0.021607	0.445746
Cacna1f	cKO - Control	-3.83346	0.0216346	0.381213
Ell2	cKO - Control	-3.83287	0.0216474	0.167253
Kif15	cKO - Control	-3.83148	0.0216774	0.135014
Asrgl1	cKO - Control	-3.82844	0.0217436	0.376513
Flywch1	cKO - Control	-3.82597	0.0217973	0.457001
Nif3l1	cKO - Control	-3.82484	0.0218219	0.599955
Lpar1	cKO - Control	-3.8183	0.0219652	0.130537
Gaa	cKO - Control	-3.81824	0.0219663	0.525993
Nup85	cKO - Control	-3.81727	0.0219877	0.333837
Wee1	cKO - Control	-3.81597	0.0220164	0.471545
Wdtc1	cKO - Control	-3.8117	0.0221106	0.131603
Atp6v1f	cKO - Control	-3.81148	0.0221153	0.170779
Pdia6	cKO - Control	-3.80913	0.0221674	0.443598
Ado	cKO - Control	-3.80824	0.0221871	0.3724
Btbd11	cKO - Control	-3.80366	0.022289	0.291577
Hacd2	cKO - Control	-3.80365	0.0222893	0.566243
Timm21	cKO - Control	-3.80057	0.022358	0.344266
Vmn1r119	cKO - Control	-3.79948	0.0223823	0.540321
Nfs1	cKO - Control	-3.79801	0.0224152	0.32493
Cisd1	cKO - Control	-3.79628	0.0224541	0.14574
Tmem186	cKO - Control	-3.79621	0.0224558	0.513488
Svbp	cKO - Control	-3.7961	0.0224583	0.673304
Akr7a5	cKO - Control	-3.79476	0.0224882	0.241402
Elac1	cKO - Control	-3.79468	0.0224901	0.431777
Krt4	cKO - Control	-3.79431	0.0224985	0.180733
Gm9112	cKO - Control	-3.7918	0.0225551	0.475862
Gm40460	cKO - Control	-3.79105	0.0225718	0.610235
Cables1	cKO - Control	-3.79057	0.0225827	0.502242
Aff1	cKO - Control	-3.79021	0.022591	0.321829
Mrrf	cKO - Control	-3.78974	0.0226015	0.28401
Mipep	cKO - Control	-3.78776	0.0226463	0.439135
Eea1	cKO - Control	-3.78655	0.0226736	0.294043
Eef1d	cKO - Control	-3.78459	0.0227181	0.683769
Dcaf4	cKO - Control	-3.78416	0.022728	0.366596
Cst12	cKO - Control	-3.77552	0.0229252	0.815641
Fubp1	cKO - Control	-3.77471	0.0229438	0.418777
Pex11g	cKO - Control	-3.77432	0.0229527	0.0940496
Dad1	cKO - Control	-3.77388	0.0229628	0.196433
Bcl7a	cKO - Control	-3.7718	0.0230105	0.0780583
Hmgb3	cKO - Control	-3.76567	0.0231522	0.408467
Ash2l	cKO - Control	-3.76148	0.0232493	0.386409
Rab15	cKO - Control	-3.75995	0.0232849	0.583996
R3hdm4	cKO - Control	-3.75568	0.0233846	0.184546
Nop14	cKO - Control	-3.75498	0.0234009	0.645064
Ciao1	cKO - Control	-3.75429	0.023417	0.22544
Eln	cKO - Control	-3.75315	0.0234438	0.890098
Tacr3	cKO - Control	-3.75209	0.0234687	0.440813
Cttn	cKO - Control	-3.75194	0.0234721	0.479317
Cdk9	cKO - Control	-3.75168	0.0234782	0.457242
Eif4a1	cKO - Control	-3.74877	0.0235468	0.866728
Ankrd13b	cKO - Control	-3.74737	0.0235797	0.378395
Mtfp1	cKO - Control	-3.74651	0.0235999	0.461441
Slco2b1	cKO - Control	-3.74637	0.0236032	0.120655
E2f8	cKO - Control	-3.74469	0.0236429	0.471339
Rbx1	cKO - Control	-3.74318	0.0236787	0.465305
Clec2m	cKO - Control	-3.74257	0.0236931	0.327528
Spag11b	cKO - Control	-3.73947	0.0237667	0.514452
Pramel12	cKO - Control	-3.73808	0.0237998	0.0644623
Snf8	cKO - Control	-3.73662	0.0238346	0.218693
Ccdc187	cKO - Control	-3.73542	0.0238632	0.230459
B3galt6	cKO - Control	-3.73401	0.0238969	0.226348
Mrpl36	cKO - Control	-3.73382	0.0239013	0.105946
Erh	cKO - Control	-3.73143	0.0239586	0.396864
Cep290	cKO - Control	-3.73117	0.0239649	0.295892
Spire2	cKO - Control	-3.73077	0.0239743	0.380121
Purb	cKO - Control	-3.73042	0.0239829	0.41282
Palm	cKO - Control	-3.73034	0.0239846	0.374191
Mindy2	cKO - Control	-3.72865	0.0240252	0.351385
Raly	cKO - Control	-3.7272	0.0240602	0.701168
Gm11487	cKO - Control	-3.72129	0.0242027	0.289473
Ddx56	cKO - Control	-3.7204	0.0242243	0.519104
Togaram1	cKO - Control	-3.71607	0.0243293	0.137109
Itga11	cKO - Control	-3.71107	0.0244512	0.525154
Dcaf1	cKO - Control	-3.70712	0.0245481	0.0855415
Pkd2	cKO - Control	-3.7035	0.0246371	0.134511
Zc3h10	cKO - Control	-3.70006	0.0247219	0.305154
Sppl2b	cKO - Control	-3.69877	0.0247541	0.165155
Rfxap	cKO - Control	-3.6979	0.0247755	0.473754
Strc	cKO - Control	-3.6978	0.0247779	0.511304
Ptn	cKO - Control	-3.69722	0.0247923	0.226119
Mgat4b	cKO - Control	-3.69714	0.0247943	0.576105
Armt1	cKO - Control	-3.69503	0.0248468	0.421261
Nos3	cKO - Control	-3.69383	0.0248766	0.618108
Zmat2	cKO - Control	-3.69266	0.0249056	0.180677
Gpr1	cKO - Control	-3.6878	0.0250271	0.434956
Acd	cKO - Control	-3.68652	0.0250591	0.389955
C130073F10Rik	cKO - Control	-3.68564	0.0250811	0.229642
Pcmtd1	cKO - Control	-3.68413	0.025119	0.357776
Kif17	cKO - Control	-3.68397	0.025123	0.453368
Pgp	cKO - Control	-3.68379	0.0251275	0.352174
Snapin	cKO - Control	-3.68348	0.0251353	0.0918724
Map2k2	cKO - Control	-3.68285	0.0251513	0.46341
Plekhj1	cKO - Control	-3.681	0.0251978	0.335799
Igf1r	cKO - Control	-3.6796	0.0252331	0.179455
Birc2	cKO - Control	-3.67941	0.025238	0.311254
Myl9	cKO - Control	-3.67673	0.0253055	0.851571
Chia1	cKO - Control	-3.6741	0.0253722	0.644571
Fpr-rs7	cKO - Control	-3.67276	0.0254063	0.250148
Csad	cKO - Control	-3.67237	0.025416	0.617597
Pwwp4b	cKO - Control	-3.67081	0.0254558	0.305492
AA467197	cKO - Control	-3.66726	0.0255464	0.171051
Dnah7b	cKO - Control	-3.66506	0.0256027	0.442387
Gnaq	cKO - Control	-3.66224	0.0256749	0.414775
Riox1	cKO - Control	-3.66085	0.0257106	0.186643
Atxn10	cKO - Control	-3.65986	0.025736	0.156072
Fthl17b	cKO - Control	-3.65644	0.0258242	0.171211
Zwilch	cKO - Control	-3.65027	0.025984	0.646571
Rrp7a	cKO - Control	-3.64578	0.0261009	0.350265
Ccn3	cKO - Control	-3.64578	0.0261011	0.200526
Arfgap2	cKO - Control	-3.64411	0.0261446	0.46102
Kif3b	cKO - Control	-3.64272	0.026181	0.343743
Pals2	cKO - Control	-3.64258	0.0261846	0.44654
Ccnf	cKO - Control	-3.64201	0.0261996	0.137336
Eepd1	cKO - Control	-3.64065	0.0262354	0.170132
1700030J22Rik	cKO - Control	-3.64032	0.026244	0.383591
Syt12	cKO - Control	-3.64018	0.0262475	0.0965017
Fbp1	cKO - Control	-3.64003	0.0262517	0.231561
Folr1	cKO - Control	-3.6392	0.0262732	0.479687
Trpm5	cKO - Control	-3.63803	0.026304	0.36077
Mndal	cKO - Control	-3.63649	0.0263445	0.136648
Haus8	cKO - Control	-3.63619	0.0263525	0.0224095
Alms1	cKO - Control	-3.63598	0.0263581	0.175515
Ndc80	cKO - Control	-3.63293	0.0264387	0.329787
Mmd2	cKO - Control	-3.6328	0.0264421	0.669324
Cldn12	cKO - Control	-3.63255	0.0264486	0.429516
Galnt7	cKO - Control	-3.62996	0.0265172	0.127813
Gm14569	cKO - Control	-3.62889	0.0265456	0.685273
Slc50a1	cKO - Control	-3.62814	0.0265655	0.217961
Eif4a3	cKO - Control	-3.62504	0.026648	0.695999
Dhx30	cKO - Control	-3.62237	0.0267192	0.212707
Cngb1	cKO - Control	-3.62187	0.0267327	0.250446
Taok3	cKO - Control	-3.61681	0.0268682	0.444369
Nmbr	cKO - Control	-3.61554	0.0269025	0.619441
Top3a	cKO - Control	-3.6151	0.0269143	0.189186
Adam5	cKO - Control	-3.61439	0.0269334	0.164419
Gm12789	cKO - Control	-3.6109	0.0270275	0.458934
Adam17	cKO - Control	-3.61023	0.0270455	0.227813
Mrnip	cKO - Control	-3.60377	0.027221	0.218248
Ap1g1	cKO - Control	-3.60188	0.0272724	0.184537
Fkbp2	cKO - Control	-3.60131	0.0272879	0.416341
Cul9	cKO - Control	-3.60129	0.0272886	0.188258
Ndufb3	cKO - Control	-3.59976	0.0273303	0.13601
Agap2	cKO - Control	-3.5992	0.0273457	0.277137
Rnf216	cKO - Control	-3.59717	0.0274012	0.631512
Itih5	cKO - Control	-3.59504	0.0274597	0.187893
Strbp	cKO - Control	-3.59484	0.0274652	0.272736
Gm9758	cKO - Control	-3.58781	0.0276589	0.468665
Lrrc59	cKO - Control	-3.58718	0.0276762	0.249994
Cpeb4	cKO - Control	-3.58282	0.0277972	0.522572
Cdc37	cKO - Control	-3.58237	0.0278098	0.359035
Mob3a	cKO - Control	-3.58009	0.0278732	0.360778
Abcc10	cKO - Control	-3.57414	0.0280396	0.170649
Mettl9	cKO - Control	-3.56644	0.0282562	0.274922
Creld1	cKO - Control	-3.5663	0.0282602	0.5049
Incenp	cKO - Control	-3.56327	0.0283459	0.492866
Snrnp70	cKO - Control	-3.56109	0.0284079	0.281082
Vmn1r8	cKO - Control	-3.56022	0.0284327	0.120813
Boll	cKO - Control	-3.55707	0.0285222	0.0221428
Usp15	cKO - Control	-3.55664	0.0285346	0.631862
Gypc	cKO - Control	-3.55623	0.0285462	0.185515
0610010K14Rik	cKO - Control	-3.55603	0.0285519	0.470468
Zranb1	cKO - Control	-3.55376	0.0286167	0.298412
Ccnb1ip1	cKO - Control	-3.55371	0.0286184	0.287169
Arl5a	cKO - Control	-3.55339	0.0286274	0.337417
Gm12394	cKO - Control	-3.54956	0.0287373	0.443595
Epc1	cKO - Control	-3.5495	0.0287391	0.422793
Neurl4	cKO - Control	-3.54773	0.0287899	0.332759
Neurl3	cKO - Control	-3.5473	0.0288024	0.0657501
Dnajc21	cKO - Control	-3.54409	0.0288948	0.129935
Hbs1l	cKO - Control	-3.54396	0.0288988	0.353379
Caly	cKO - Control	-3.54162	0.0289663	0.312617
Smim8	cKO - Control	-3.54135	0.0289741	0.104583
Ctnna1	cKO - Control	-3.54044	0.0290005	0.462048
Ankrd35	cKO - Control	-3.53956	0.029026	0.533484
Napepld	cKO - Control	-3.53891	0.029045	0.500439
Rbm12b2	cKO - Control	-3.53883	0.0290472	0.551853
Mcrs1	cKO - Control	-3.53685	0.0291048	0.325631
Nxf1	cKO - Control	-3.53434	0.0291781	0.553058
Dtl	cKO - Control	-3.53415	0.0291835	0.178534
Rbmxl2	cKO - Control	-3.53346	0.0292038	0.477847
Gpx5	cKO - Control	-3.5267	0.0294019	0.224824
Ppil1	cKO - Control	-3.52393	0.0294832	0.28603
Selenof	cKO - Control	-3.52089	0.029573	0.510077
Mgst2	cKO - Control	-3.52051	0.0295845	0.555719
Atraid	cKO - Control	-3.52021	0.0295933	0.12497
Olfr1496	cKO - Control	-3.5193	0.02962	0.201588
Cfhr1	cKO - Control	-3.51873	0.0296369	0.123229
Mllt11	cKO - Control	-3.5181	0.0296557	0.580013
Wdr36	cKO - Control	-3.51727	0.0296804	0.169711
Mrpl38	cKO - Control	-3.51662	0.0296997	0.585911
Sel1l	cKO - Control	-3.516	0.029718	0.469883
Msantd4	cKO - Control	-3.51449	0.0297631	0.126596
Serpina12	cKO - Control	-3.51216	0.0298325	0.283501
Zfp91	cKO - Control	-3.51153	0.0298511	0.308939
Pdia5	cKO - Control	-3.50801	0.0299565	0.401934
Zfp787	cKO - Control	-3.50452	0.0300613	0.38917
Impdh2	cKO - Control	-3.50443	0.0300639	0.506773
Kif27	cKO - Control	-3.50333	0.030097	0.162525
Dcbld2	cKO - Control	-3.50168	0.0301468	0.110266
Rab3il1	cKO - Control	-3.5011	0.0301643	0.302583
Spg7	cKO - Control	-3.49925	0.03022	0.259298
Tnfrsf1a	cKO - Control	-3.49635	0.0303078	0.550967
Uck1	cKO - Control	-3.49528	0.0303404	0.217935
Pifo	cKO - Control	-3.49514	0.0303446	0.286943
Sh3bgr	cKO - Control	-3.49513	0.0303448	0.149145
Rpl7	cKO - Control	-3.49302	0.030409	0.716836
Mroh8	cKO - Control	-3.49271	0.0304183	0.463006
Cggbp1	cKO - Control	-3.49208	0.0304374	0.317819
Fam81b	cKO - Control	-3.49206	0.0304381	0.608048
Rhot2	cKO - Control	-3.49151	0.0304549	0.601143
Acr	cKO - Control	-3.4915	0.030455	0.38426
Gm51464	cKO - Control	-3.49001	0.0305005	0.0665752
Akap12	cKO - Control	-3.4885	0.0305467	0.380232
Irf8	cKO - Control	-3.48593	0.0306251	0.0873771
Dld	cKO - Control	-3.48556	0.0306367	0.199044
Ccnd1	cKO - Control	-3.48426	0.0306765	0.0131046
Mettl1	cKO - Control	-3.4841	0.0306814	0.428872
Sdf2l1	cKO - Control	-3.48288	0.0307189	0.171965
Stac2	cKO - Control	-3.48141	0.0307641	0.309513
Nedd1	cKO - Control	-3.47816	0.0308642	0.236811
Mgll	cKO - Control	-3.47479	0.0309683	0.266497
Syngap1	cKO - Control	-3.47385	0.0309974	0.343031
Sord	cKO - Control	-3.47373	0.0310013	0.270728
Mapk6	cKO - Control	-3.47347	0.0310093	0.339535
Wrnip1	cKO - Control	-3.47104	0.0310846	0.367231
Spata1	cKO - Control	-3.46949	0.0311329	0.268833
Ccne2	cKO - Control	-3.46856	0.0311617	0.360373
Higd1a	cKO - Control	-3.46799	0.0311796	0.451039
Nprl2	cKO - Control	-3.46695	0.031212	0.472181
Cdh16	cKO - Control	-3.46637	0.0312302	0.521208
Mfsd13a	cKO - Control	-3.46606	0.03124	0.481183
Rasl2-9	cKO - Control	-3.46574	0.0312499	0.178291
Syngr4	cKO - Control	-3.46545	0.031259	0.170658
Rassf5	cKO - Control	-3.46498	0.0312735	0.43994
Pkib	cKO - Control	-3.4644	0.0312917	0.418141
Bpnt1	cKO - Control	-3.46344	0.0313217	0.420231
Srd5a3	cKO - Control	-3.46255	0.0313499	0.0873876
Cnga3	cKO - Control	-3.4621	0.031364	0.562498
Ndrg2	cKO - Control	-3.46044	0.031416	0.272241
Immt	cKO - Control	-3.45519	0.0315812	0.465679
Apba3	cKO - Control	-3.45414	0.0316145	0.25164
Rbbp5	cKO - Control	-3.45393	0.0316211	0.604352
Slc14a1	cKO - Control	-3.45191	0.031685	0.146322
Pygo2	cKO - Control	-3.44988	0.0317493	0.469528
Cdk5	cKO - Control	-3.44891	0.0317802	0.652639
Ccl27a	cKO - Control	-3.44691	0.0318439	0.558148
Cdrt4	cKO - Control	-3.44672	0.03185	0.530914
Rpl22l1	cKO - Control	-3.44622	0.0318657	0.321394
4921536K21Rik	cKO - Control	-3.44599	0.0318733	0.38288
Fxyd1	cKO - Control	-3.44572	0.0318819	0.217342
4930404H24Rik	cKO - Control	-3.44419	0.0319306	0.349054
Rflnb	cKO - Control	-3.44328	0.0319597	0.139025
Adgrg5	cKO - Control	-3.44214	0.031996	0.411022
Ssu2	cKO - Control	-3.44149	0.0320169	0.296024
Gm7827	cKO - Control	-3.44071	0.0320419	0.406842
Dnmt3b	cKO - Control	-3.44055	0.032047	0.402251
Fam184a	cKO - Control	-3.43788	0.0321327	0.279536
Znrf4	cKO - Control	-3.43595	0.032195	0.375064
Rps5	cKO - Control	-3.43487	0.0322295	0.64372
Kif18b	cKO - Control	-3.42981	0.032393	0.379387
Gpc4	cKO - Control	-3.42979	0.0323939	0.528983
Gm17455	cKO - Control	-3.42913	0.032415	0.168339
Nup93	cKO - Control	-3.42796	0.0324532	0.300614
C4b	cKO - Control	-3.42609	0.0325137	0.484161
Rnf8	cKO - Control	-3.42523	0.0325419	0.192017
Sertad4	cKO - Control	-3.42317	0.032609	0.31209
Slc25a39	cKO - Control	-3.42309	0.0326114	0.323339
Aff4	cKO - Control	-3.42189	0.0326507	0.415197
Castor2	cKO - Control	-3.42112	0.0326757	0.333168
Ppp1r14a	cKO - Control	-3.4202	0.0327059	0.480837
Supt16	cKO - Control	-3.41939	0.0327325	0.350365
Cfp	cKO - Control	-3.41672	0.0328201	0.629753
4930407I10Rik	cKO - Control	-3.41667	0.0328217	0.659588
Akap1	cKO - Control	-3.41517	0.0328707	0.196064
Adamts9	cKO - Control	-3.41447	0.032894	0.535572
Tpp1	cKO - Control	-3.41443	0.0328952	0.516291
Rrp36	cKO - Control	-3.41349	0.032926	0.87366
Fads2b	cKO - Control	-3.4103	0.0330312	0.529206
Celf6	cKO - Control	-3.40935	0.0330626	0.291877
Dnajb13	cKO - Control	-3.40935	0.0330627	0.373683
Sec22b	cKO - Control	-3.40687	0.0331448	0.54274
Arf6	cKO - Control	-3.4068	0.0331471	0.730454
Ufc1	cKO - Control	-3.40618	0.0331678	0.478915
Cdc23	cKO - Control	-3.40564	0.0331856	0.384733
Cdkn2d	cKO - Control	-3.40551	0.0331899	0.258504
Ppfia2	cKO - Control	-3.3987	0.0334167	0.550117
Phf13	cKO - Control	-3.39862	0.0334194	0.737514
Mrpl51	cKO - Control	-3.39632	0.0334963	0.35765
Ptpn13	cKO - Control	-3.39455	0.0335558	0.185362
Tecr	cKO - Control	-3.39235	0.0336297	0.754504
Slc9a4	cKO - Control	-3.39197	0.0336424	0.433329
Trmt2a	cKO - Control	-3.3916	0.0336547	0.154031
Smndc1	cKO - Control	-3.38995	0.0337104	0.318403
Lce1c	cKO - Control	-3.38718	0.033804	0.438945
Rabgap1l	cKO - Control	-3.38705	0.0338084	0.143685
Lancl1	cKO - Control	-3.38691	0.0338131	0.317599
Atg4b	cKO - Control	-3.38272	0.0339551	0.298007
Mri1	cKO - Control	-3.38162	0.0339924	0.69235
Atp6v0c	cKO - Control	-3.38138	0.0340005	0.60492
Jade1	cKO - Control	-3.37825	0.034107	0.567499
Pgap1	cKO - Control	-3.37798	0.0341164	0.62092
Tcam1	cKO - Control	-3.37726	0.034141	0.442978
Stx16	cKO - Control	-3.37689	0.0341534	0.191432
Abcd2	cKO - Control	-3.37403	0.0342514	0.213405
Fut8	cKO - Control	-3.37148	0.0343387	0.170479
Aqp2	cKO - Control	-3.36715	0.0344877	0.498341
Rab2a	cKO - Control	-3.36648	0.0345109	0.666515
Tmem184a	cKO - Control	-3.36568	0.0345385	0.68577
Olfr538	cKO - Control	-3.36548	0.0345453	0.248421
Pomp	cKO - Control	-3.36515	0.0345567	0.360769
Glyr1	cKO - Control	-3.36476	0.0345702	0.164008
Cstf2	cKO - Control	-3.36323	0.0346233	0.400061
Cd209d	cKO - Control	-3.36234	0.034654	0.120299
Nudt19	cKO - Control	-3.36089	0.0347042	0.296311
Neurog2	cKO - Control	-3.36049	0.0347182	0.472834
Zmynd10	cKO - Control	-3.36002	0.0347346	0.335406
Ncoa5	cKO - Control	-3.35997	0.0347362	0.1545
Ptbp1	cKO - Control	-3.35903	0.0347689	0.636857
Mybph	cKO - Control	-3.35895	0.0347718	0.294568
Crxos	cKO - Control	-3.35815	0.0347994	0.481278
Mtdh	cKO - Control	-3.35662	0.0348528	0.566766
Ccnd2	cKO - Control	-3.35428	0.0349344	0.222084
Zbtb3	cKO - Control	-3.35358	0.034959	0.265082
Slc17a9	cKO - Control	-3.3517	0.0350248	0.196241
Odf2	cKO - Control	-3.35148	0.0350323	0.698984
Dppa4	cKO - Control	-3.35048	0.0350675	0.342944
Mars2	cKO - Control	-3.34836	0.0351419	0.413277
Mrps14	cKO - Control	-3.34816	0.0351488	0.509874
Ehhadh	cKO - Control	-3.34709	0.0351867	0.111159
Plod2	cKO - Control	-3.34685	0.035195	0.188269
Itpr3	cKO - Control	-3.34625	0.0352163	0.03292
Actrt3	cKO - Control	-3.34602	0.0352244	0.479451
Ppp2r5d	cKO - Control	-3.34365	0.035308	0.271782
Rbm17	cKO - Control	-3.34334	0.0353188	0.248929
Cfap36	cKO - Control	-3.34271	0.035341	0.393115
Ackr2	cKO - Control	-3.34078	0.0354092	0.408578
Tbc1d10b	cKO - Control	-3.33977	0.0354449	0.603375
Map3k10	cKO - Control	-3.33842	0.035493	0.348527
Nxph3	cKO - Control	-3.3381	0.0355043	0.490568
Glmp	cKO - Control	-3.33768	0.0355191	0.364002
Ppp1r32	cKO - Control	-3.33627	0.0355692	0.300253
Parp10	cKO - Control	-3.33586	0.0355841	0.0977166
Apol7a	cKO - Control	-3.33569	0.0355899	0.354261
Nip7	cKO - Control	-3.33485	0.0356201	0.361777
Lix1l	cKO - Control	-3.33406	0.035648	0.170449
Fech	cKO - Control	-3.33236	0.0357086	0.115173
Igfbp4	cKO - Control	-3.33073	0.0357668	0.374823
Rabepk	cKO - Control	-3.33026	0.0357839	0.502345
Syap1	cKO - Control	-3.3288	0.035836	0.447882
Alg10b	cKO - Control	-3.32817	0.0358588	0.365852
Adcy2	cKO - Control	-3.32645	0.0359203	0.493578
Arid3b	cKO - Control	-3.32616	0.0359307	0.218413
Ccdc97	cKO - Control	-3.32518	0.0359659	0.333777
Metap1d	cKO - Control	-3.32415	0.036003	0.579474
2310079G19Rik	cKO - Control	-3.32369	0.0360196	0.0930052
Rsl1	cKO - Control	-3.32348	0.0360272	0.644304
Raf1	cKO - Control	-3.32296	0.0360459	0.199495
Gm4724	cKO - Control	-3.32051	0.0361343	0.864479
Nfe2	cKO - Control	-3.31818	0.0362187	0.56056
Rnasek	cKO - Control	-3.31431	0.036359	0.390168
Ptpn23	cKO - Control	-3.31257	0.0364226	0.455779
Tram1	cKO - Control	-3.31168	0.0364549	0.473305
Psmc3ip	cKO - Control	-3.31112	0.0364753	0.406823
Psme3ip1	cKO - Control	-3.3107	0.0364906	0.154918
Prpf38b	cKO - Control	-3.30926	0.036543	0.431749
Cdkl1	cKO - Control	-3.30892	0.0365556	0.368357
Papolg	cKO - Control	-3.30862	0.0365665	0.263356
Asl	cKO - Control	-3.30753	0.0366064	0.547277
Jpt2	cKO - Control	-3.30577	0.0366709	0.278352
Kif2a	cKO - Control	-3.30542	0.0366837	0.229244
Ndrg1	cKO - Control	-3.30469	0.0367105	0.333391
Psme1	cKO - Control	-3.30432	0.036724	0.620829
Cpvl	cKO - Control	-3.30355	0.0367523	0.426719
Setx	cKO - Control	-3.30229	0.0367989	0.649581
Dpm3	cKO - Control	-3.30219	0.0368026	0.209229
Ltn1	cKO - Control	-3.29988	0.0368877	0.545167
Col11a2	cKO - Control	-3.2997	0.0368944	0.225605
Psd	cKO - Control	-3.29814	0.0369518	0.462656
Pde2a	cKO - Control	-3.29573	0.0370408	0.633056
Gosr2	cKO - Control	-3.29473	0.0370781	0.384329
Olfr890	cKO - Control	-3.29425	0.0370957	0.389414
Slc9a8	cKO - Control	-3.29023	0.0372454	0.260661
Ndufs1	cKO - Control	-3.2894	0.0372764	0.362069
Gid4	cKO - Control	-3.28861	0.0373057	0.292596
Vmn1r2	cKO - Control	-3.28667	0.0373781	0.182776
Chrd	cKO - Control	-3.28432	0.037466	0.579828
Hmgn5	cKO - Control	-3.28291	0.0375191	0.381771
Klhl35	cKO - Control	-3.2827	0.0375267	0.474419
Acod1	cKO - Control	-3.28076	0.0375998	0.348975
Acbd3	cKO - Control	-3.28034	0.0376154	0.30788
Eml2	cKO - Control	-3.2792	0.0376584	0.449123
Idh1	cKO - Control	-3.27623	0.0377703	0.0991295
Cyb5b	cKO - Control	-3.27586	0.0377842	0.330613
Gnb1	cKO - Control	-3.27524	0.0378077	0.640144
Snrpb	cKO - Control	-3.27295	0.0378944	0.626706
Brd4	cKO - Control	-3.27248	0.0379124	0.730818
Mical3	cKO - Control	-3.27242	0.0379145	0.322103
Spop	cKO - Control	-3.26964	0.0380201	0.462634
Nln	cKO - Control	-3.2693	0.0380331	0.513332
Oat	cKO - Control	-3.26923	0.0380358	0.626322
Socs5	cKO - Control	-3.26851	0.0380631	0.173032
Tac2	cKO - Control	-3.26822	0.0380741	0.347927
Cfap206	cKO - Control	-3.26731	0.0381088	0.472049
Pcgf6	cKO - Control	-3.26661	0.0381353	0.473219
Rmi2	cKO - Control	-3.2659	0.0381625	0.479144
Krtap4-9	cKO - Control	-3.26217	0.0383051	0.291888
Mbd1	cKO - Control	-3.25958	0.0384044	0.435345
B2m	cKO - Control	-3.25775	0.038475	0.758697
Cplane1	cKO - Control	-3.25747	0.0384856	0.628772
Arhgdia	cKO - Control	-3.25727	0.0384933	0.352205
Calcrl	cKO - Control	-3.25658	0.0385199	0.265019
Med25	cKO - Control	-3.2473	0.038879	0.443597
Lrrc46	cKO - Control	-3.2468	0.0388983	0.301544
Pbx1	cKO - Control	-3.24575	0.0389392	0.155206
Arhgap30	cKO - Control	-3.24493	0.0389712	0.243096
Cyb5a	cKO - Control	-3.24404	0.0390059	0.57521
Susd6	cKO - Control	-3.244	0.0390076	0.560745
Ccdc88c	cKO - Control	-3.2429	0.0390503	0.423954
Spry2	cKO - Control	-3.24232	0.0390733	0.455193
Letm2	cKO - Control	-3.23845	0.0392246	0.353729
Tsc22d2	cKO - Control	-3.2379	0.0392461	0.398781
Oit3	cKO - Control	-3.23726	0.0392714	0.239179
Isoc1	cKO - Control	-3.2362	0.0393131	0.418891
Ube2d3	cKO - Control	-3.23443	0.0393826	0.40181
Ybx1	cKO - Control	-3.23425	0.0393896	0.463964
Efna1	cKO - Control	-3.23386	0.0394052	0.444501
Zfp317	cKO - Control	-3.23141	0.0395016	0.493297
Atp2b1	cKO - Control	-3.22916	0.0395908	0.194284
Spink12	cKO - Control	-3.22766	0.03965	0.35403
Dbndd1	cKO - Control	-3.22531	0.0397435	0.0758223
Ltf	cKO - Control	-3.22493	0.0397586	0.42073
Gan	cKO - Control	-3.22283	0.0398423	0.309689
Utp3	cKO - Control	-3.22187	0.0398803	0.315904
Pdcd11	cKO - Control	-3.22187	0.0398806	0.437208
Efcab2	cKO - Control	-3.22067	0.0399285	0.548824
AI413582	cKO - Control	-3.22037	0.0399404	0.4649
Idi1	cKO - Control	-3.21942	0.0399782	0.474964
Wdr1	cKO - Control	-3.2157	0.0401271	0.281018
Sbf2	cKO - Control	-3.21503	0.0401543	0.240771
Stk25	cKO - Control	-3.21365	0.0402097	0.555358
Kif20a	cKO - Control	-3.21334	0.0402221	0.447021
Trappc9	cKO - Control	-3.21212	0.0402711	0.242812
Fubp3	cKO - Control	-3.21157	0.0402931	0.4433
Nop53	cKO - Control	-3.2086	0.0404132	0.683506
Zfp526	cKO - Control	-3.20625	0.0405081	0.352895
Ifi203	cKO - Control	-3.20557	0.0405357	0.325556
Aldh3a2	cKO - Control	-3.20305	0.0406381	0.299953
Kctd7	cKO - Control	-3.20287	0.0406455	0.303905
Klrg2	cKO - Control	-3.20191	0.0406844	0.819216
Btbd9	cKO - Control	-3.2008	0.0407295	0.450961
Rcan1	cKO - Control	-3.20035	0.0407481	0.661004
Clptm1	cKO - Control	-3.19976	0.0407721	0.569019
Slc8a2	cKO - Control	-3.19949	0.0407832	0.397892
Rab34	cKO - Control	-3.1983	0.0408315	0.408501
Prkaca	cKO - Control	-3.19802	0.0408429	0.337083
Zfp644	cKO - Control	-3.19801	0.0408434	0.470118
Smurf2	cKO - Control	-3.19758	0.040861	0.411358
Pds5b	cKO - Control	-3.19674	0.0408954	0.312184
Ahdc1	cKO - Control	-3.19648	0.0409059	0.452793
Msmo1	cKO - Control	-3.19638	0.0409099	0.109749
Rps27	cKO - Control	-3.1956	0.040942	0.875092
Zfp638	cKO - Control	-3.19504	0.0409648	0.488888
Egfl7	cKO - Control	-3.19488	0.0409714	0.52854
Phf12	cKO - Control	-3.19432	0.0409943	0.189503
Pak1ip1	cKO - Control	-3.19375	0.0410179	0.192906
Svil	cKO - Control	-3.19127	0.0411194	0.462757
Fam160b1	cKO - Control	-3.19122	0.0411217	0.421116
Zfp809	cKO - Control	-3.18853	0.0412325	0.3105
Cdhr1	cKO - Control	-3.18754	0.0412731	0.359175
Dusp18	cKO - Control	-3.18666	0.0413096	0.0478382
Kcnj14	cKO - Control	-3.186	0.041337	0.549639
Pou5f2	cKO - Control	-3.1838	0.0414278	0.239164
Ccdc30	cKO - Control	-3.18115	0.0415377	0.52629
Rhbdl2	cKO - Control	-3.18055	0.0415629	0.307484
Strn4	cKO - Control	-3.1798	0.041594	0.739987
Plekho2	cKO - Control	-3.17727	0.0416994	0.306441
Srsf4	cKO - Control	-3.17508	0.0417908	0.550776
Olfr10	cKO - Control	-3.17471	0.0418061	0.484801
Fkbp4	cKO - Control	-3.17388	0.0418408	0.710139
Ccr9	cKO - Control	-3.17311	0.0418733	0.545849
Arid1b	cKO - Control	-3.17264	0.041893	0.178044
Olfr1132	cKO - Control	-3.17187	0.0419252	0.302052
Krtap17-1	cKO - Control	-3.17163	0.0419353	0.374161
Rpl37	cKO - Control	-3.17073	0.041973	0.845997
Reln	cKO - Control	-3.17035	0.0419889	0.150984
Eif4enif1	cKO - Control	-3.17032	0.0419903	0.204532
Nid1	cKO - Control	-3.17021	0.0419947	0.703048
Necap2	cKO - Control	-3.16323	0.0422888	0.570931
Dhrs7b	cKO - Control	-3.16175	0.0423514	0.376969
Ext1	cKO - Control	-3.16122	0.042374	0.382749
Plrg1	cKO - Control	-3.16098	0.0423843	0.477321
Smim15	cKO - Control	-3.15862	0.0424841	0.428155
Acsbg2	cKO - Control	-3.15646	0.0425761	0.164644
Bri3bp	cKO - Control	-3.15503	0.0426373	0.195341
Zfp646	cKO - Control	-3.15434	0.0426666	0.119688
Manba	cKO - Control	-3.1531	0.0427193	0.308494
Pi15	cKO - Control	-3.15305	0.0427216	0.321646
Itpk1	cKO - Control	-3.15295	0.0427259	0.36015
Rbm46	cKO - Control	-3.15241	0.042749	0.187115
Sigmar1	cKO - Control	-3.15234	0.0427521	0.242691
Ubr3	cKO - Control	-3.15231	0.0427531	0.355524
Fkbp14	cKO - Control	-3.15043	0.0428338	0.469583
Fgf9	cKO - Control	-3.14986	0.042858	0.18078
Tra2b	cKO - Control	-3.1494	0.0428777	0.454038
Ints10	cKO - Control	-3.14899	0.0428952	0.519842
Pdcd2	cKO - Control	-3.14514	0.0430609	0.287587
Wdr48	cKO - Control	-3.14268	0.0431672	0.514837
Slc10a4	cKO - Control	-3.14138	0.0432233	0.624889
Mta2	cKO - Control	-3.13963	0.0432988	0.544345
Plekhf2	cKO - Control	-3.13869	0.0433397	0.412509
Pld6	cKO - Control	-3.1384	0.0433519	0.268727
Cox6b2	cKO - Control	-3.1372	0.0434042	0.536814
Rbp1	cKO - Control	-3.13605	0.0434543	0.46825
Cetn4	cKO - Control	-3.13559	0.0434742	0.187239
Rassf1	cKO - Control	-3.13396	0.0435448	0.544401
Nbeal2	cKO - Control	-3.13281	0.0435949	0.664421
Brdt	cKO - Control	-3.13165	0.0436458	0.145755
Mroh4	cKO - Control	-3.13006	0.0437152	0.148404
Psmb8	cKO - Control	-3.1281	0.0438009	0.551095
Rsc1a1	cKO - Control	-3.12775	0.0438161	0.304051
Znhit1	cKO - Control	-3.12709	0.0438454	0.240319
Pip4p1	cKO - Control	-3.12642	0.0438746	0.442357
Sts	cKO - Control	-3.12633	0.0438784	0.413477
Ccdc181	cKO - Control	-3.12631	0.0438795	0.199411
Frs3	cKO - Control	-3.12592	0.0438964	0.190146
Sdha	cKO - Control	-3.12535	0.0439216	0.441534
Smim14	cKO - Control	-3.12497	0.0439384	0.134405
Sema6c	cKO - Control	-3.12451	0.0439587	0.667451
Timp2	cKO - Control	-3.12418	0.0439728	0.82686
Cit	cKO - Control	-3.12101	0.0441125	0.558805
Slc25a5	cKO - Control	-3.12093	0.044116	0.534911
Adam1a	cKO - Control	-3.11831	0.0442317	0.507794
Shank3	cKO - Control	-3.1148	0.0443874	0.509374
Cab39	cKO - Control	-3.11276	0.044478	0.377924
Acsm5	cKO - Control	-3.11211	0.044507	0.55901
Tm2d2	cKO - Control	-3.11153	0.0445326	0.211732
Spi1	cKO - Control	-3.11049	0.0445791	0.559481
Morc2a	cKO - Control	-3.1078	0.0446991	0.27382
H1f4	cKO - Control	-3.10552	0.0448013	0.491926
Arid1a	cKO - Control	-3.1051	0.0448202	0.385824
Iqub	cKO - Control	-3.1031	0.0449098	0.214226
Pacrg	cKO - Control	-3.10051	0.0450263	0.192736
Eef1akmt4	cKO - Control	-3.09794	0.0451423	0.198838
[truncated: 3,623 more rows]

## Sheet: P21_LIN28A-_Overall_P-value
Gene	Comparison	Log2FC	Fold Change	p-value
Nudt4	cKO - Control	-368.826	6.62036e-161	0.0147939
Larp7	cKO - Control	-234.399	1.59117e-102	0.00378614
Speer2	cKO - Control	-224.594	2.88512e-98	0.00249258
Ehmt2	cKO - Control	-175.459	6.29737e-77	0.00152018
Dnaaf1	cKO - Control	-167.401	1.98932e-73	0.0418421
Gm10354	cKO - Control	-165.699	1.09081e-72	0.0195269
Ccdc96	cKO - Control	-161.399	8.03916e-71	0.00835545
Speer4b	cKO - Control	-160.476	2.02346e-70	0.00280427
1700123L14Rik	cKO - Control	-157.949	2.53339e-69	0.0283852
Odf2	cKO - Control	-148.235	4.19044e-65	0.0350364
Rnaseh2a	cKO - Control	-139.645	2.25427e-61	0.0491194
Mns1	cKO - Control	-137.202	2.59466e-60	0.0185393
Bspry	cKO - Control	-128.178	2.15266e-56	0.00543913
Cfap298	cKO - Control	-124.798	6.32192e-55	0.0416734
Hnrnpa3	cKO - Control	-121.014	2.78065e-53	0.0121602
Ccdc136	cKO - Control	-115.25	8.86422e-51	0.0305522
Rnf19b	cKO - Control	-107.734	1.62757e-47	0.021611
Rimbp3	cKO - Control	-106.158	7.8729e-47	0.0180552
Fam98c	cKO - Control	-100.151	3.19829e-44	0.0419009
Arl3	cKO - Control	-98.2641	2.11072e-43	0.0165622
Ccdc60	cKO - Control	-96.4949	1.23828e-42	0.0484126
Mea1	cKO - Control	-95.1532	4.73667e-42	0.00755678
Gm9758	cKO - Control	-92.3196	8.05572e-41	0.0130815
Nop9	cKO - Control	-85.0796	1.12304e-37	0.0302484
Slc2a5	cKO - Control	-83.6457	4.71131e-37	0.0332204
Hba-a1	cKO - Control	-81.7636	3.094e-36	0.00844583
Ide	cKO - Control	-80.9681	6.85517e-36	0.00355678
Rpa1	cKO - Control	-76.5509	5.68018e-34	0.0391005
Fzr1	cKO - Control	-74.9908	2.70344e-33	0.0118579
Spata24	cKO - Control	-68.8489	1.25695e-30	0.00576591
Mlec	cKO - Control	-67.9612	3.05368e-30	0.0110356
Gm5114	cKO - Control	-67.9329	3.14143e-30	0.00298065
Fank1	cKO - Control	-63.684	2.19991e-28	0.0279131
Dnajb2	cKO - Control	-61.8732	1.34526e-27	0.0018701
Rp9	cKO - Control	-55.3225	9.41291e-25	0.0499308
Adad1	cKO - Control	-53.3208	6.96734e-24	0.024649
Drc1	cKO - Control	-53.0249	9.3666e-24	0.018916
Actl7b	cKO - Control	-52.4004	1.74907e-23	0.000662127
Smarca2	cKO - Control	-52.3676	1.80742e-23	0.036938
Cfap45	cKO - Control	-50.5039	1.16535e-22	0.00265893
Tprn	cKO - Control	-49.3736	3.6083e-22	0.0138008
Enkur	cKO - Control	-49.2888	3.92762e-22	0.00912518
Atp6v1g1	cKO - Control	-48.4697	8.91036e-22	0.00341534
Pacrg	cKO - Control	-47.905	1.56712e-21	0.0323712
Ppp2cb	cKO - Control	-47.2422	3.04059e-21	0.0193716
Pam16	cKO - Control	-46.1881	8.72465e-21	0.0465186
Optn	cKO - Control	-45.4385	1.84633e-20	0.00275844
Gspt1	cKO - Control	-45.1689	2.41764e-20	0.039685
Ndufa12	cKO - Control	-44.5618	4.43648e-20	0.029192
Tada3	cKO - Control	-44.0873	7.1306e-20	0.00270275
Pdk2	cKO - Control	-43.7963	9.53902e-20	0.0364081
Strap	cKO - Control	-43.582	1.1819e-19	0.0385597
Ssmem1	cKO - Control	-43.4175	1.39318e-19	0.0123874
Spout1	cKO - Control	-43.3136	1.54575e-19	0.0488969
Brpf3	cKO - Control	-42.9702	2.17919e-19	0.0156559
Ubxn10	cKO - Control	-42.6696	2.94326e-19	0.00718307
Tekt1	cKO - Control	-42.5793	3.22128e-19	0.00542632
Pdcd5	cKO - Control	-41.7395	7.46049e-19	0.00377604
Edf1	cKO - Control	-41.7164	7.63461e-19	0.0288679
Ccdc40	cKO - Control	-40.7586	1.98961e-18	0.0160663
Ccdc83	cKO - Control	-39.4974	7.02269e-18	0.0102831
Alas1	cKO - Control	-39.4528	7.34311e-18	0.00340556
Chmp4b	cKO - Control	-38.9105	1.26292e-17	0.033404
Psen1	cKO - Control	-38.3276	2.26211e-17	0.00315899
Trim24	cKO - Control	-37.2061	6.944e-17	0.0448906
Nmt1	cKO - Control	-36.4278	1.51225e-16	0.000221928
Dgcr6	cKO - Control	-36.0931	2.11322e-16	0.0070684
Prmt7	cKO - Control	-36.0063	2.30496e-16	0.0318107
Fam104a	cKO - Control	-35.6233	3.3807e-16	0.0438882
Eif5b	cKO - Control	-35.3456	4.46269e-16	0.00388253
Nup50	cKO - Control	-34.7263	8.29043e-16	0.0337446
Iqub	cKO - Control	-34.7183	8.35671e-16	0.00535473
Gykl1	cKO - Control	-33.9277	1.84249e-15	0.0162073
Uqcc2	cKO - Control	-33.6869	2.34396e-15	0.0190699
Tsc22d2	cKO - Control	-32.6758	6.44282e-15	0.00563617
Atf2	cKO - Control	-32.4812	7.82712e-15	0.0283453
Wdtc1	cKO - Control	-32.3114	9.27547e-15	0.0284623
Zscan21	cKO - Control	-32.1486	1.09157e-14	0.0192296
Ap3s1	cKO - Control	-31.8668	1.44691e-14	0.000545447
Smcp	cKO - Control	-31.7293	1.66007e-14	0.013232
Mrto4	cKO - Control	-31.0935	3.13504e-14	0.0433013
Rpgrip1	cKO - Control	-31.0609	3.23901e-14	0.0458384
Rnf40	cKO - Control	-30.7718	4.32505e-14	0.0306547
1700086L19Rik	cKO - Control	-30.7587	4.38197e-14	0.018382
Bap1	cKO - Control	-30.5177	5.57618e-14	0.00200045
Tekt2	cKO - Control	-30.4571	5.92466e-14	0.0114393
Coq9	cKO - Control	-30.4365	6.04806e-14	0.0181638
Psmb5	cKO - Control	-30.2481	7.30184e-14	0.0393559
Prpf38b	cKO - Control	-29.8388	1.09939e-13	0.0424575
Cep350	cKO - Control	-29.769	1.17898e-13	0.0331178
Btbd16	cKO - Control	-29.4429	1.63354e-13	0.000363342
Styxl1	cKO - Control	-29.1871	2.10968e-13	0.0366442
Lrrc27	cKO - Control	-29.1645	2.15792e-13	0.0421435
Mrps11	cKO - Control	-29.0345	2.45749e-13	0.00925908
Ap2s1	cKO - Control	-28.983	2.58731e-13	0.0203799
Ppp1r32	cKO - Control	-28.7883	3.14334e-13	0.00442221
1700030J22Rik	cKO - Control	-28.6676	3.54667e-13	0.00254177
Dnali1	cKO - Control	-28.3345	4.94851e-13	0.0369785
Cep89	cKO - Control	-28.3003	5.12067e-13	0.0374498
Myh10	cKO - Control	-28.1261	6.09493e-13	0.0172901
Fbxw10	cKO - Control	-27.3306	1.35041e-12	0.0397055
Gtf2f1	cKO - Control	-27.1979	1.54206e-12	0.0119376
Brme1	cKO - Control	-26.4021	3.41741e-12	0.00719588
Ppp1r10	cKO - Control	-26.3256	3.6892e-12	0.0409368
Mycbpap	cKO - Control	-26.2305	4.05733e-12	0.0456064
Cenpu	cKO - Control	-26.1548	4.37634e-12	0.0251138
Ribc2	cKO - Control	-26.1124	4.56606e-12	0.0148174
Mxd1	cKO - Control	-25.4215	9.1112e-12	0.00779382
Baiap2	cKO - Control	-25.3863	9.43801e-12	0.0144917
Ube2o	cKO - Control	-25.2946	1.03441e-11	0.000552438
Rcbtb2	cKO - Control	-25.2135	1.12177e-11	0.00288237
Foxj1	cKO - Control	-25.1337	1.21497e-11	0.0391685
Psenen	cKO - Control	-24.8032	1.69082e-11	0.0439895
Fer1l5	cKO - Control	-24.4019	2.52572e-11	0.040283
Lman2	cKO - Control	-24.2841	2.8415e-11	0.00999189
Nr6a1	cKO - Control	-24.034	3.6488e-11	0.0305096
Supt3	cKO - Control	-23.6518	5.34772e-11	0.0468508
Psmc3ip	cKO - Control	-23.4899	6.28707e-11	0.0178959
Rc3h1	cKO - Control	-23.0921	9.35871e-11	0.025332
Lsm4	cKO - Control	-23.0906	9.37261e-11	0.0403886
Gigyf2	cKO - Control	-23.0273	9.98545e-11	0.0093991
Tex2	cKO - Control	-22.638	1.47387e-10	0.0103434
Katnb1	cKO - Control	-22.6286	1.48771e-10	0.0381424
Reep2	cKO - Control	-22.3638	1.93877e-10	0.0483603
Sec16a	cKO - Control	-22.2605	2.14965e-10	0.0350984
Kifbp	cKO - Control	-22.0669	2.60883e-10	0.00769595
4930444P10Rik	cKO - Control	-21.9532	2.92303e-10	4.35938e-05
Mapk3	cKO - Control	-21.5458	4.39336e-10	0.0431424
Brms1	cKO - Control	-21.3614	5.28282e-10	0.0408004
Pphln1	cKO - Control	-20.8418	8.88233e-10	0.024552
Cyp2a22	cKO - Control	-20.7832	9.41801e-10	0.0278516
Lrrc63	cKO - Control	-20.6548	1.07082e-09	0.0403957
Cep55	cKO - Control	-20.6403	1.0865e-09	0.0424575
Mcm5	cKO - Control	-20.6367	1.09045e-09	0.0158867
Reep1	cKO - Control	-20.5656	1.17081e-09	0.0170057
Itgb3bp	cKO - Control	-20.1727	1.73431e-09	0.0195579
Sphk2	cKO - Control	-19.9121	2.25048e-09	0.0471973
Polb	cKO - Control	-19.8616	2.36706e-09	0.00259975
Vmn1r77	cKO - Control	-19.7429	2.66553e-09	0.0219895
Pgf	cKO - Control	-19.6679	2.87303e-09	0.0154063
Tead2	cKO - Control	-19.4099	3.71884e-09	0.0114549
Klhl25	cKO - Control	-19.3043	4.13281e-09	0.000174554
Dctn1	cKO - Control	-18.968	5.78482e-09	0.0447868
Gtf3c2	cKO - Control	-18.7206	7.40869e-09	0.039795
Gsg1	cKO - Control	-18.3282	1.0969e-08	0.0316802
Tent2	cKO - Control	-17.7886	1.88155e-08	0.0422272
Cdc26	cKO - Control	-17.6888	2.07906e-08	0.0382872
Npat	cKO - Control	-17.385	2.81701e-08	0.00427453
Cnot4	cKO - Control	-17.3159	3.01853e-08	0.00421588
Gm973	cKO - Control	-17.1776	3.46636e-08	0.0216954
Ubr7	cKO - Control	-16.8916	4.6139e-08	0.0152264
Cyp20a1	cKO - Control	-16.6301	5.99313e-08	0.0390949
Zscan12	cKO - Control	-16.2545	8.72461e-08	0.0198051
Cldnd2	cKO - Control	-16.1239	9.94201e-08	0.0173903
Gstz1	cKO - Control	-15.9175	1.22211e-07	0.0357659
1700029J07Rik	cKO - Control	-15.6992	1.52022e-07	0.0456061
Dnajc18	cKO - Control	-15.6195	1.64636e-07	0.0392242
Ccdc97	cKO - Control	-14.838	3.59686e-07	0.0458939
F630003A18Rik	cKO - Control	-14.7094	4.09044e-07	0.0215017
Gm46840	cKO - Control	-14.6098	4.51893e-07	0.0308684
Mtfr2	cKO - Control	-14.5104	4.9911e-07	0.0356796
Ccdc130	cKO - Control	-14.2527	6.45854e-07	0.0470758
Nfkbil1	cKO - Control	-13.9463	8.77444e-07	0.0326465
Rfk	cKO - Control	-13.9444	8.79108e-07	0.026097
Ppp2r3c	cKO - Control	-13.9215	8.99425e-07	0.0216055
Krit1	cKO - Control	-13.7428	1.07545e-06	0.0184035
Slc5a10	cKO - Control	-13.2827	1.70367e-06	0.0142069
Tchp	cKO - Control	-13.0378	2.17654e-06	0.0290396
Tbata	cKO - Control	-12.9132	2.46528e-06	0.0455437
Tmem115	cKO - Control	-12.783	2.80801e-06	0.0295938
Gabarapl1	cKO - Control	-12.635	3.25604e-06	0.0182351
Gtf2f2	cKO - Control	-12.4083	4.0847e-06	0.0490586
Selenoi	cKO - Control	-12.2582	4.74624e-06	0.0131551
Hsf1	cKO - Control	-12.1144	5.4803e-06	0.0121481
Hdac7	cKO - Control	-11.9712	6.32346e-06	0.0439774
Rec8	cKO - Control	-11.4375	1.07829e-05	0.0315303
Borcs6	cKO - Control	-11.2137	1.34882e-05	0.0398815
Adrm1	cKO - Control	-10.7066	2.23957e-05	0.0310753
Heatr1	cKO - Control	-9.18582	0.000102482	0.0371354
Urm1	cKO - Control	9.06287	8628.89	0.0358639
Zfp770	cKO - Control	9.19296	9827.66	0.0387519
Ogfr	cKO - Control	10.3156	30198.7	0.0416005
Cldn34b4	cKO - Control	10.3465	31148	0.040559
Polr3c	cKO - Control	10.4915	36008.6	0.00781038
Timm21	cKO - Control	10.754	46816.5	0.0364254
Fam53b	cKO - Control	10.7552	46875	0.0250209
Map2k7	cKO - Control	10.8186	49939.7	0.0366864
Eif2a	cKO - Control	10.9011	54235.4	0.0225112
Rapgefl1	cKO - Control	10.9848	58968.8	0.0307475
Npff	cKO - Control	11.0846	65160.9	0.0392192
Ankfy1	cKO - Control	11.1608	70322.4	0.0364206
Olfr1137	cKO - Control	11.3523	85161.9	0.0473209
Exoc5	cKO - Control	11.4453	93463.1	0.0450244
Secisbp2	cKO - Control	11.6718	117219	0.0448543
Serpinb9	cKO - Control	11.9925	161541	0.0337774
Olfr1208	cKO - Control	12.1422	187627	0.0452456
Olfr618	cKO - Control	12.2448	207906	0.0461183
Unkl	cKO - Control	12.3573	232661	0.0405522
Garnl3	cKO - Control	12.4512	255552	0.0471107
Cd2ap	cKO - Control	12.4629	258556	0.0352255
Mad1l1	cKO - Control	12.5205	273908	0.0242823
Slc25a16	cKO - Control	12.5491	281838	0.0426009
Olfr1215	cKO - Control	12.6323	306296	0.0235969
Zfp931	cKO - Control	12.6544	313128	0.033665
Usp42	cKO - Control	12.6692	317798	0.0116945
Pgr15l	cKO - Control	12.7421	341830	0.00700967
Mcm3	cKO - Control	12.8397	376875	0.0464583
Maml2	cKO - Control	12.8724	389406	0.0175914
Phip	cKO - Control	12.9475	419791	0.0394808
Slc26a6	cKO - Control	12.9787	433095	0.0259322
Prkx	cKO - Control	12.9859	436211	0.0492164
Krt7	cKO - Control	12.9961	440706	0.0454588
Pop4	cKO - Control	13.0173	450138	0.0403604
Fam3b	cKO - Control	13.1333	505507	0.0436626
Krtap12-1	cKO - Control	13.2836	587508	0.0457799
Tank	cKO - Control	13.309	602565	0.0248059
Ptch1	cKO - Control	13.4013	660876	0.0182707
Akr7a5	cKO - Control	13.4132	668757	0.0174327
Shc4	cKO - Control	13.4345	683194	0.0347328
Dnm1l	cKO - Control	13.5546	770350	0.0422285
Fxyd6	cKO - Control	13.5982	804660	0.021827
Vps51	cKO - Control	13.603	808557	0.0163319
Vmn1r86	cKO - Control	13.7114	901167	0.0420345
Nat9	cKO - Control	13.8259	1.01049e+06	0.00798319
Enho	cKO - Control	13.8285	1.01307e+06	0.0474203
Rfpl4	cKO - Control	13.8597	1.04514e+06	0.0252357
Elp2	cKO - Control	13.8711	1.05716e+06	0.0258646
Pbx3	cKO - Control	13.914	1.10351e+06	0.0274563
Sgpl1	cKO - Control	13.9667	1.16327e+06	0.0129574
Tmco1	cKO - Control	13.9922	1.19329e+06	0.0278109
Crot	cKO - Control	14.05	1.26431e+06	0.0137183
Zfp398	cKO - Control	14.1431	1.38761e+06	0.00667733
Ogfod1	cKO - Control	14.2409	1.53019e+06	0.0112899
Caskin1	cKO - Control	14.2433	1.53388e+06	0.0103441
Angptl7	cKO - Control	14.2871	1.60254e+06	0.0336868
Arhgap11a	cKO - Control	14.3101	1.63975e+06	0.029969
Pdzd11	cKO - Control	14.3227	1.66059e+06	0.0456042
Ehd3	cKO - Control	14.3599	1.72352e+06	0.036507
Septin14	cKO - Control	14.3676	1.7368e+06	0.0332564
Zfp326	cKO - Control	14.3882	1.77309e+06	0.0349812
Lonp2	cKO - Control	14.4052	1.80338e+06	0.0230085
Gm44150	cKO - Control	14.4116	1.81498e+06	0.0447806
Smarcal1	cKO - Control	14.4327	1.85367e+06	0.0277083
Bcl9	cKO - Control	14.5271	2.03727e+06	0.0446434
Dnm3	cKO - Control	14.5508	2.08619e+06	0.0436564
Smo	cKO - Control	14.5881	2.16531e+06	0.00843959
Nvl	cKO - Control	14.6497	2.30299e+06	0.042197
Cisd2	cKO - Control	14.7926	2.65663e+06	0.038076
Ggt6	cKO - Control	14.9311	3.05151e+06	0.0435932
Casp3	cKO - Control	14.952	3.11577e+06	0.0318634
Arhgap4	cKO - Control	14.9794	3.20234e+06	0.0483867
Selenoo	cKO - Control	14.9999	3.26859e+06	0.0237246
Nt5c3	cKO - Control	15.1243	3.70163e+06	0.0404673
Ap1ar	cKO - Control	15.1882	3.94598e+06	0.029797
Xrcc5	cKO - Control	15.2666	4.26782e+06	0.0462732
Rnf2	cKO - Control	15.2848	4.34632e+06	0.0208983
Olfr1396	cKO - Control	15.4646	5.20244e+06	0.0485878
Axin1	cKO - Control	15.4897	5.33469e+06	0.0338834
Ano7	cKO - Control	15.4963	5.36978e+06	0.0464042
Npy5r	cKO - Control	15.5306	5.55721e+06	0.0447312
Emsy	cKO - Control	15.5989	5.94996e+06	0.0439721
Bod1l	cKO - Control	15.6829	6.47144e+06	0.0014487
Crtc3	cKO - Control	15.7535	6.9448e+06	0.0368465
Fam102a	cKO - Control	15.7554	6.95797e+06	0.0169386
Ednra	cKO - Control	15.9166	8.17502e+06	0.0120427
Gucd1	cKO - Control	15.9825	8.73239e+06	0.0379111
Tmem131	cKO - Control	16.0022	8.90601e+06	0.00771693
Olfr1389	cKO - Control	16.0725	9.5539e+06	0.0395941
Runx2	cKO - Control	16.1471	1.02943e+07	0.0466079
Spdl1	cKO - Control	16.1977	1.08285e+07	0.0298856
Acss2	cKO - Control	16.2465	1.13703e+07	0.0136432
Ift27	cKO - Control	16.3488	1.25951e+07	0.00436698
Gm32742	cKO - Control	16.3854	1.30641e+07	0.0199063
Flot2	cKO - Control	16.3938	1.31751e+07	0.0422333
Tmem38b	cKO - Control	16.4985	1.46282e+07	0.0320025
Scn1a	cKO - Control	16.5182	1.49192e+07	0.0355282
Clec12b	cKO - Control	16.5665	1.5658e+07	0.0199495
4930402F06Rik	cKO - Control	16.6242	1.65889e+07	0.0178926
Shisa3	cKO - Control	16.6265	1.66257e+07	0.00385066
Fam207a	cKO - Control	16.6331	1.67359e+07	0.00485311
Osbpl8	cKO - Control	16.7072	1.80237e+07	0.0165838
Mbip	cKO - Control	16.7213	1.82792e+07	0.0412311
Olfr1121	cKO - Control	16.8477	2.07435e+07	0.0493348
Otud5	cKO - Control	16.9105	2.20873e+07	0.049267
1700122O11Rik	cKO - Control	16.9189	2.22731e+07	0.0124714
Olfr1347	cKO - Control	17.0872	2.63566e+07	0.028634
Dram1	cKO - Control	17.0899	2.64274e+07	0.0370635
Taf1c	cKO - Control	17.0929	2.65057e+07	0.00803326
Pafah1b3	cKO - Control	17.0937	2.65287e+07	0.00716579
Cwc25	cKO - Control	17.1096	2.69515e+07	0.0478692
Dda1	cKO - Control	17.1568	2.82557e+07	0.0080942
Atpaf1	cKO - Control	17.2577	3.12551e+07	0.0145133
Ap1s1	cKO - Control	17.26	3.13285e+07	0.0258571
Eef1akmt2	cKO - Control	17.2927	3.23679e+07	0.00571654
Lamc1	cKO - Control	17.345	3.41065e+07	0.0159713
Nkg7	cKO - Control	17.4051	3.62179e+07	0.00295825
Slc6a3	cKO - Control	17.5108	4.02567e+07	0.0196124
Ccdc141	cKO - Control	17.5196	4.06111e+07	0.00667744
Dkk1	cKO - Control	17.5502	4.18732e+07	0.0162805
A330070K13Rik	cKO - Control	17.5817	4.32135e+07	0.0328268
Cfap20dc	cKO - Control	17.7345	5.03516e+07	0.00334857
Tmem209	cKO - Control	17.7964	5.35645e+07	0.0111523
Rbms3	cKO - Control	17.8184	5.47551e+07	0.0273882
Kcnj8	cKO - Control	18.0024	6.58152e+07	0.027308
Washc3	cKO - Control	18.0131	6.65235e+07	0.00788218
Plod1	cKO - Control	18.028	6.75221e+07	0.0165086
Lmbrd2	cKO - Control	18.0764	7.0871e+07	0.0100174
Prph	cKO - Control	18.1937	7.96938e+07	0.00396125
Shc2	cKO - Control	18.2049	8.05944e+07	0.0465644
Pvr	cKO - Control	18.2215	8.19404e+07	0.0085901
Syap1	cKO - Control	18.362	9.42969e+07	0.0171555
Epn2	cKO - Control	18.4346	1.01404e+08	0.0117126
Slc45a1	cKO - Control	18.4878	1.06939e+08	0.00465079
Ripor1	cKO - Control	18.5393	1.12591e+08	0.0345104
4930480E11Rik	cKO - Control	18.5867	1.18055e+08	0.0429347
Prdm9	cKO - Control	18.6267	1.22872e+08	0.015992
Chp1	cKO - Control	18.6401	1.24529e+08	0.00042086
1500009L16Rik	cKO - Control	18.6667	1.27894e+08	0.0112204
Mpv17l2	cKO - Control	18.7061	1.33033e+08	0.0356717
Tagln	cKO - Control	18.7708	1.41928e+08	0.0413912
Parp4	cKO - Control	18.7869	1.44224e+08	0.0435644
Olfr1359	cKO - Control	18.7986	1.45921e+08	0.0149936
Ssbp4	cKO - Control	18.932	1.66749e+08	0.0157832
Rora	cKO - Control	18.9337	1.67028e+08	0.0387597
Cwf19l2	cKO - Control	19.0747	1.92332e+08	0.0353021
Vasn	cKO - Control	19.1059	1.98415e+08	0.042015
Macf1	cKO - Control	19.176	2.12832e+08	0.00313934
Rnf149	cKO - Control	19.1896	2.15738e+08	0.0426592
Appl2	cKO - Control	19.1992	2.17828e+08	0.00684084
Sec61a2	cKO - Control	19.2758	2.35177e+08	0.0354568
Plppr2	cKO - Control	19.2978	2.40387e+08	0.0145605
Pign	cKO - Control	19.3035	2.41778e+08	0.0233894
Rad51ap2	cKO - Control	19.3685	2.57999e+08	0.0464223
Grhl1	cKO - Control	19.3712	2.58706e+08	0.0311125
Ifnar1	cKO - Control	19.5215	3.00673e+08	0.0227305
Olfr1193	cKO - Control	19.5586	3.12039e+08	0.0436339
Rer1	cKO - Control	19.5783	3.18248e+08	0.0339592
Fbxo15	cKO - Control	19.6697	3.48678e+08	0.0276532
Ccdc102a	cKO - Control	19.842	4.14249e+08	0.000574994
Tkt	cKO - Control	19.9207	4.48199e+08	0.0111806
Rab3a	cKO - Control	19.9308	4.52707e+08	0.042541
Pparg	cKO - Control	19.9577	4.65093e+08	0.0493683
Rassf2	cKO - Control	19.9962	4.8332e+08	0.00371051
Dmxl2	cKO - Control	20.0266	4.98224e+08	0.00310207
Klf6	cKO - Control	20.078	5.24543e+08	0.03759
Ifngr2	cKO - Control	20.1484	5.62779e+08	0.00588144
Atraid	cKO - Control	20.2211	6.05196e+08	0.0130399
Shprh	cKO - Control	20.316	6.65497e+08	0.0301893
Znhit3	cKO - Control	20.3657	6.99349e+08	0.0170382
Rbp1	cKO - Control	20.4209	7.39098e+08	0.018185
Acadl	cKO - Control	20.5282	8.22771e+08	0.00823688
Cd81	cKO - Control	20.6353	9.15756e+08	0.039699
Pfkfb4	cKO - Control	20.682	9.59534e+08	0.0262283
Poln	cKO - Control	20.7036	9.80555e+08	0.0101493
Lyrm4	cKO - Control	20.7854	1.06406e+09	0.0170125
Ddx10	cKO - Control	20.8978	1.19069e+09	0.0252251
Ahcyl1	cKO - Control	20.9468	1.25054e+09	0.0471149
Spon1	cKO - Control	20.9696	1.27935e+09	0.0284757
Mrgprb8	cKO - Control	21.0126	1.33549e+09	0.0479176
Pigx	cKO - Control	21.074	1.42008e+09	0.0205045
Prl8a6	cKO - Control	21.1134	1.47714e+09	0.00576524
Sema4b	cKO - Control	21.1555	1.54064e+09	0.025291
Zfp953	cKO - Control	21.4069	1.98107e+09	0.0045911
Cysrt1	cKO - Control	21.4186	2.00428e+09	0.0106142
Aldh7a1	cKO - Control	21.4939	2.16115e+09	0.0157319
Hmx1	cKO - Control	21.4992	2.17252e+09	0.0011545
Sap30l	cKO - Control	21.5334	2.2482e+09	0.0260012
Uggt2	cKO - Control	21.5798	2.35492e+09	0.0187462
Pnn	cKO - Control	21.6793	2.60125e+09	0.010223
Col13a1	cKO - Control	21.683	2.61092e+09	0.0190476
Olfr26	cKO - Control	21.7274	2.72945e+09	0.0275453
Fam169b	cKO - Control	21.7571	2.81178e+09	0.020075
Exosc7	cKO - Control	21.8832	3.18987e+09	0.00430264
Sgce	cKO - Control	21.9643	3.45903e+09	0.0117908
Casp2	cKO - Control	21.9851	3.53176e+09	0.00237554
Prnp	cKO - Control	21.9906	3.55144e+09	0.0265344
Uxs1	cKO - Control	22.0087	3.61631e+09	0.0147429
Ap3m1	cKO - Control	22.0316	3.69999e+09	0.00157968
H1f0	cKO - Control	22.0664	3.8312e+09	0.0176665
Sp2	cKO - Control	22.1659	4.23203e+09	0.0158498
2610528A11Rik	cKO - Control	22.2293	4.50901e+09	0.00198571
4930432M17Rik	cKO - Control	22.2558	4.63e+09	0.00881651
2310009B15Rik	cKO - Control	22.2927	4.80412e+09	0.0373144
Pole4	cKO - Control	22.4705	5.73869e+09	0.0138152
Aimp2	cKO - Control	22.5992	6.52678e+09	0.0494258
Scarb2	cKO - Control	22.6984	7.20793e+09	0.0110183
Ctsa	cKO - Control	22.7409	7.52029e+09	0.00535405
Plekha8	cKO - Control	22.9543	9.3096e+09	0.016016
Adamts6	cKO - Control	23.0002	9.7465e+09	0.0033236
Ankrd17	cKO - Control	23.2504	1.2517e+10	0.00330968
Bcat2	cKO - Control	23.3058	1.32301e+10	0.0037552
Ctsd	cKO - Control	23.4208	1.48428e+10	0.0196678
Hspb11	cKO - Control	23.541	1.67397e+10	0.0383477
Gaa	cKO - Control	23.6237	1.81819e+10	0.00624399
Pax7	cKO - Control	23.6438	1.85514e+10	0.0312892
Trank1	cKO - Control	23.9969	2.64066e+10	0.0135107
Olfr877	cKO - Control	24.1285	3.01227e+10	0.0344022
Sema6c	cKO - Control	24.3452	3.74114e+10	0.0331091
Creb3l1	cKO - Control	24.4613	4.20162e+10	0.011679
Ctbs	cKO - Control	24.4891	4.31987e+10	0.0253671
Ankib1	cKO - Control	24.5102	4.41229e+10	0.00817381
Crb3	cKO - Control	24.8637	6.28307e+10	0.00805778
Slc25a36	cKO - Control	25.074	7.75318e+10	0.0221502
Mpzl1	cKO - Control	25.4036	1.07808e+11	0.0140754
Map3k12	cKO - Control	25.7837	1.57655e+11	0.00524832
Psma7	cKO - Control	25.9271	1.81966e+11	0.00890467
Rgma	cKO - Control	26.0322	2.02128e+11	0.0112397
Dek	cKO - Control	26.1766	2.33535e+11	0.0175208
Abi2	cKO - Control	26.2296	2.46258e+11	0.000664846
F11r	cKO - Control	26.3001	2.64237e+11	0.0274239
Sik1	cKO - Control	26.9332	4.97689e+11	0.0169091
Malrd1	cKO - Control	27.0695	5.70338e+11	0.00388484
Akr1a1	cKO - Control	27.4042	7.97046e+11	0.0478282
Zc3h7b	cKO - Control	28.126	1.64042e+12	0.0018142
Ankrd12	cKO - Control	28.2194	1.80104e+12	0.00741607
Pld3	cKO - Control	29.0883	4.29411e+12	0.00957562
Reep5	cKO - Control	29.7269	8.13233e+12	0.017166
Sdc4	cKO - Control	29.7844	8.61393e+12	0.0242584
Ahcy	cKO - Control	30.7885	2.3512e+13	0.0192106
Pdk1	cKO - Control	39.3709	1.25474e+17	0.0493892
Rab31	cKO - Control	40.9479	6.07348e+17	0.0488311
Rps19	cKO - Control	49.253	2.45646e+21	0.00362377

## Sheet: P21_LIN28A-_Overall_Log2FC
Gene	Comparison	Log2FC	Fold Change	p-value
Dynlt2a3	cKO - Control	-1825.63	0	0.380537
Chic2	cKO - Control	-1776.71	0	0.619993
Ubb	cKO - Control	-1398.68	0	0.375554
Morf4l1	cKO - Control	-821.98	0	0.141273
Tuba3b	cKO - Control	-609.549	1.88939e-265	0.627209
Gm52800	cKO - Control	-537.914	2.43751e-234	0.854788
Rsph1	cKO - Control	-530.614	3.60848e-231	0.240997
Pabpc1	cKO - Control	-523.254	5.67244e-228	0.372767
Clec2j	cKO - Control	-462.937	8.89163e-202	0.518158
Ldhc	cKO - Control	-407.658	9.04308e-178	0.475288
Ggnbp1	cKO - Control	-397.738	1.83947e-173	0.392622
Gm51591	cKO - Control	-372.305	2.04202e-162	0.58027
Nudt4	cKO - Control	-368.826	6.62036e-161	0.0147939
Pebp1	cKO - Control	-330.791	2.18461e-144	0.186284
Ybx2	cKO - Control	-321.808	1.73931e-140	0.335945
Gm52436	cKO - Control	-311.296	6.39329e-136	0.775306
Gm10265	cKO - Control	-300.596	2.83766e-131	0.457206
Gm52523	cKO - Control	-289.527	1.82014e-126	0.445276
Asrgl1	cKO - Control	-282.731	1.62752e-123	0.201181
Meig1	cKO - Control	-282.701	1.67617e-123	0.303295
Gm17027	cKO - Control	-277.771	2.32088e-121	0.357334
LOC118568634	cKO - Control	-242.699	3.9538e-106	0.938289
Prrc2a	cKO - Control	-238.108	3.89936e-104	0.134272
Larp7	cKO - Control	-234.399	1.59117e-102	0.00378614
Hspa2	cKO - Control	-231.402	3.18571e-101	0.571323
Speer2	cKO - Control	-224.594	2.88512e-98	0.00249258
Gkap1	cKO - Control	-223.105	1.27803e-97	0.198287
Dnajb3	cKO - Control	-220.547	1.65094e-96	0.114166
Ropn1l	cKO - Control	-209.413	1.1303e-91	0.480573
LOC118568783	cKO - Control	-209.068	1.59601e-91	0.668027
Gpx4	cKO - Control	-207.98	4.73707e-91	0.349951
Nasp	cKO - Control	-205.31	6.83948e-90	0.352451
Gm8094	cKO - Control	-200.254	1.07376e-87	0.49946
Drap1	cKO - Control	-199.466	2.36065e-87	0.127868
Cd99	cKO - Control	-198.395	6.88773e-87	0.416003
Cox8c	cKO - Control	-193.187	1.2594e-84	0.665005
Ccl27a	cKO - Control	-184.56	7.02136e-81	0.336183
Hsp90aa1	cKO - Control	-182.82	4.00172e-80	0.554246
Ube2s	cKO - Control	-182.062	8.54125e-80	0.299956
Qrich2	cKO - Control	-180.891	2.75364e-79	0.23065
Calm1	cKO - Control	-180.531	3.9496e-79	0.640819
Tmsb10	cKO - Control	-178.831	2.1616e-78	0.406942
Ehmt2	cKO - Control	-175.459	6.29737e-77	0.00152018
Serf1	cKO - Control	-174.326	1.95432e-76	0.314746
Nphp1	cKO - Control	-173.376	5.05703e-76	0.129291
Pgrmc1	cKO - Control	-170.927	5.85404e-75	0.532974
Psmc3	cKO - Control	-169.498	2.44388e-74	0.150677
Acyp1	cKO - Control	-169.356	2.8152e-74	0.344297
Rsph3b	cKO - Control	-168.385	7.43417e-74	0.276106
Gm51592	cKO - Control	-167.888	1.22228e-73	0.617765
Acrbp	cKO - Control	-167.765	1.38191e-73	0.340768
Dnaaf1	cKO - Control	-167.401	1.98932e-73	0.0418421
Gm10354	cKO - Control	-165.699	1.09081e-72	0.0195269
Eid3	cKO - Control	-164.482	3.68583e-72	0.0539321
Ggn	cKO - Control	-164.001	5.96145e-72	0.132048
Atxn7l3b	cKO - Control	-162.598	2.42421e-71	0.530516
Ccdc96	cKO - Control	-161.399	8.03916e-71	0.00835545
Speer4b	cKO - Control	-160.476	2.02346e-70	0.00280427
Ccdc92	cKO - Control	-160.034	3.1496e-70	0.394566
Slc2a3	cKO - Control	-158.773	1.11105e-69	0.741289
1700123L14Rik	cKO - Control	-157.949	2.53339e-69	0.0283852
Art3	cKO - Control	-156.952	6.86542e-69	0.40899
Gstm5	cKO - Control	-156.902	7.2176e-69	0.410323
Sccpdh	cKO - Control	-156.32	1.29108e-68	0.196628
LOC118568632	cKO - Control	-156.316	1.29692e-68	0.929036
Hnrnpu	cKO - Control	-152.929	3.83371e-67	0.352853
Catsperg1	cKO - Control	-150.255	5.55963e-66	0.460916
1700010I14Rik	cKO - Control	-149.851	8.32473e-66	0.206113
Mroh2a	cKO - Control	-149.404	1.30274e-65	0.278006
Odf2	cKO - Control	-148.235	4.19044e-65	0.0350364
Atxn2l	cKO - Control	-147.681	7.2974e-65	0.484274
Gm31714	cKO - Control	-147.509	8.665e-65	0.478754
Hsp90b1	cKO - Control	-146.373	2.6978e-64	0.586476
Efhd1	cKO - Control	-146.006	3.89334e-64	0.422065
Tcp10a	cKO - Control	-145.951	4.11473e-64	0.220321
Hmgb2	cKO - Control	-144.542	1.68418e-63	0.492091
Shcbp1l	cKO - Control	-144.494	1.7667e-63	0.548373
Pcbd2	cKO - Control	-143.478	4.87879e-63	0.42469
Cfap36	cKO - Control	-142.605	1.16745e-62	0.176969
Tcp11	cKO - Control	-142.259	1.65114e-62	0.345893
Mkrn1	cKO - Control	-141.681	2.94203e-62	0.180482
Ddx5	cKO - Control	-141.508	3.49849e-62	0.535865
Clgn	cKO - Control	-141.154	4.98467e-62	0.541729
Rnaseh2a	cKO - Control	-139.645	2.25427e-61	0.0491194
Phkg2	cKO - Control	-137.746	1.50493e-60	0.282614
Ybx1	cKO - Control	-137.399	2.13096e-60	0.373406
Mns1	cKO - Control	-137.202	2.59466e-60	0.0185393
Marchf10	cKO - Control	-135.539	1.36865e-59	0.242285
Haspin	cKO - Control	-135.275	1.78079e-59	0.0549921
Lyar	cKO - Control	-134.419	4.19267e-59	0.234881
Actg1	cKO - Control	-132.222	3.77466e-58	0.586917
Psip1	cKO - Control	-130.314	2.54342e-57	0.611956
Marchf11	cKO - Control	-130.099	3.15433e-57	0.21586
Ppp3r2	cKO - Control	-129.261	7.28665e-57	0.186484
Agbl5	cKO - Control	-128.992	9.54123e-57	0.234768
1700003E16Rik	cKO - Control	-128.985	9.60874e-57	0.250488
Pgam2	cKO - Control	-128.97	9.75369e-57	0.180102
Bspry	cKO - Control	-128.178	2.15266e-56	0.00543913
Piwil1	cKO - Control	-125.34	3.67811e-55	0.783475
LOC118567641	cKO - Control	-124.966	5.34572e-55	0.74423
Cfap298	cKO - Control	-124.798	6.32192e-55	0.0416734
Cracd	cKO - Control	-123.922	1.51781e-54	0.167431
Rrp36	cKO - Control	-123.151	3.28269e-54	0.598291
Tcp1	cKO - Control	-121.556	1.61698e-53	0.50718
Ddx4	cKO - Control	-121.392	1.90672e-53	0.26349
Hnrnpa3	cKO - Control	-121.014	2.78065e-53	0.0121602
Gm5617	cKO - Control	-120.256	5.93379e-53	0.394009
Pdia3	cKO - Control	-119.885	8.60127e-53	0.500038
Mrfap1	cKO - Control	-119.53	1.22638e-52	0.144965
Crat	cKO - Control	-118.27	4.32438e-52	0.502118
Larp1	cKO - Control	-117.425	1.00732e-51	0.367626
Slc25a39	cKO - Control	-117.144	1.33368e-51	0.373194
Sord	cKO - Control	-115.552	6.55262e-51	0.166547
Ccdc136	cKO - Control	-115.25	8.86422e-51	0.0305522
Gm10058	cKO - Control	-114.962	1.18173e-50	0.23627
Sesn3	cKO - Control	-114.804	1.38428e-50	0.498938
Larp1b	cKO - Control	-114.556	1.77451e-50	0.263394
Ybx3	cKO - Control	-114.288	2.31997e-50	0.480167
Taf9	cKO - Control	-113.898	3.42415e-50	0.544438
Fhl4	cKO - Control	-112.956	8.78915e-50	0.339778
Cox4i1	cKO - Control	-112.418	1.50414e-49	0.579359
Rrp1	cKO - Control	-112.118	2.03156e-49	0.357415
Clec2m	cKO - Control	-110.926	6.69182e-49	0.313095
Lrrc46	cKO - Control	-110.886	6.9632e-49	0.274203
Hsf5	cKO - Control	-110.466	1.05987e-48	0.190653
Nrd1	cKO - Control	-109.611	2.49245e-48	0.0765441
Cetn4	cKO - Control	-108.585	6.95275e-48	0.162585
Znhit1	cKO - Control	-108.333	8.94252e-48	0.30275
Rnf126	cKO - Control	-108.316	9.09382e-48	0.457356
Adam2	cKO - Control	-108.245	9.76996e-48	0.614859
Tesk1	cKO - Control	-107.89	1.39344e-47	0.320796
Rnf19b	cKO - Control	-107.734	1.62757e-47	0.021611
Cenpv	cKO - Control	-107.16	2.89071e-47	0.328293
Rimbp3	cKO - Control	-106.158	7.8729e-47	0.0180552
Eif5a	cKO - Control	-105.28	1.89421e-46	0.462334
Srrt	cKO - Control	-104.706	3.3628e-46	0.35301
Spesp1	cKO - Control	-104.703	3.37268e-46	0.20236
Egln2	cKO - Control	-104.463	4.28801e-46	0.273225
Pabpc2	cKO - Control	-104.237	5.37731e-46	0.111545
Rnaset2a	cKO - Control	-103.369	1.28069e-45	0.353701
Calm2	cKO - Control	-102.886	2.07563e-45	0.853552
CK137956	cKO - Control	-102.658	2.60679e-45	0.0926821
Ptges3	cKO - Control	-102.14	4.37618e-45	0.46492
Catsperz	cKO - Control	-100.964	1.41808e-44	0.303717
Fam98c	cKO - Control	-100.151	3.19829e-44	0.0419009
Fkbp4	cKO - Control	-99.1664	8.56213e-44	0.34914
Cfap206	cKO - Control	-99.0551	9.57021e-44	0.174259
Cfap97	cKO - Control	-98.5475	1.58983e-43	0.19037
Cct4	cKO - Control	-98.5374	1.60609e-43	0.38295
Pdcl2	cKO - Control	-98.3916	1.85818e-43	0.170632
Tubb4b	cKO - Control	-98.3277	1.98064e-43	0.520042
Arl3	cKO - Control	-98.2641	2.11072e-43	0.0165622
Spink2	cKO - Control	-97.3605	5.21057e-43	0.641181
Cchcr1	cKO - Control	-97.2388	5.88486e-43	0.3281
Gm52298	cKO - Control	-97.0735	6.94282e-43	0.418036
Ccdc60	cKO - Control	-96.4949	1.23828e-42	0.0484126
Sucla2	cKO - Control	-96.4872	1.24779e-42	0.159894
Znrf2	cKO - Control	-95.6575	2.86081e-42	0.503096
Dmrtb1	cKO - Control	-95.3092	4.05276e-42	0.196538
Mea1	cKO - Control	-95.1532	4.73667e-42	0.00755678
LOC118567918	cKO - Control	-95.0754	5.11987e-42	0.36011
Plaat5	cKO - Control	-94.8515	6.40527e-42	0.20464
Pwwp3a	cKO - Control	-94.7538	7.06258e-42	0.432166
Upf3a	cKO - Control	-94.7522	7.07393e-42	0.230641
Senp2	cKO - Control	-94.7471	7.11004e-42	0.398491
Dynll1	cKO - Control	-94.3476	1.0601e-41	0.280764
Dnajb1	cKO - Control	-94.2925	1.12022e-41	0.14804
Slc6a21	cKO - Control	-94.2668	1.14934e-41	0.371074
Smim24	cKO - Control	-94.1245	1.32513e-41	0.662205
Cep63	cKO - Control	-94.0867	1.37609e-41	0.348858
Sh3glb1	cKO - Control	-94.0681	1.40193e-41	0.255354
Hspa4l	cKO - Control	-93.6887	2.04877e-41	0.310005
Bscl2	cKO - Control	-93.4853	2.511e-41	0.457581
Adam32	cKO - Control	-93.2952	3.03664e-41	0.366967
Btf3	cKO - Control	-92.3819	7.56952e-41	0.288948
Gm9758	cKO - Control	-92.3196	8.05572e-41	0.0130815
Crisp2	cKO - Control	-92.2353	8.76442e-41	0.43926
Csnk2b	cKO - Control	-92.0822	1.02147e-40	0.326638
Ppm1g	cKO - Control	-91.9994	1.10961e-40	0.145877
Kdm5b	cKO - Control	-91.6926	1.50802e-40	0.526516
Phf7	cKO - Control	-91.666	1.54863e-40	0.303183
Dnaja1	cKO - Control	-91.2572	2.33077e-40	0.290537
Dkkl1	cKO - Control	-90.127	7.21687e-40	0.643457
Dnajb6	cKO - Control	-89.297	1.65499e-39	0.287404
Dynlt1a	cKO - Control	-88.9327	2.38254e-39	0.531684
Spata33	cKO - Control	-88.5309	3.56052e-39	0.15214
Pcbp3	cKO - Control	-87.9854	6.14383e-39	0.162856
Acin1	cKO - Control	-87.939	6.4352e-39	0.115146
Cmtm2a	cKO - Control	-87.1929	1.35709e-38	0.305546
Ccdc38	cKO - Control	-86.3531	3.14285e-38	0.09141
Eef2	cKO - Control	-86.2617	3.4437e-38	0.611139
1110065P20Rik	cKO - Control	-85.9886	4.52491e-38	0.475216
Hsbp1	cKO - Control	-85.7253	5.88813e-38	0.297932
Phospho2	cKO - Control	-85.5799	6.80937e-38	0.140336
Bag6	cKO - Control	-85.1753	1.02052e-37	0.175841
Nop9	cKO - Control	-85.0796	1.12304e-37	0.0302484
Prkar1a	cKO - Control	-85.0353	1.17391e-37	0.189392
Ppp1cc	cKO - Control	-84.9588	1.26723e-37	0.424275
Ppp1r11	cKO - Control	-84.3866	2.2457e-37	0.314886
Rpl21	cKO - Control	-84.1875	2.74051e-37	0.176275
Zmynd10	cKO - Control	-83.7856	4.09599e-37	0.584824
Jpt1	cKO - Control	-83.6932	4.49278e-37	0.283868
Slc2a5	cKO - Control	-83.6457	4.71131e-37	0.0332204
Rai14	cKO - Control	-83.2097	7.2856e-37	0.388977
Nudt18	cKO - Control	-82.9513	9.43467e-37	0.0744764
Arid2	cKO - Control	-82.806	1.09096e-36	0.614004
Tmem97	cKO - Control	-82.5562	1.40051e-36	0.46061
Ccdc113	cKO - Control	-82.2669	1.87047e-36	0.247437
Hba-a1	cKO - Control	-81.7636	3.094e-36	0.00844583
Ide	cKO - Control	-80.9681	6.85517e-36	0.00355678
Cetn1	cKO - Control	-80.8993	7.34278e-36	0.415436
Prps1l1	cKO - Control	-80.8492	7.72065e-36	0.201859
Sephs2	cKO - Control	-80.6476	9.44507e-36	0.481584
Nek2	cKO - Control	-80.3195	1.31124e-35	0.239606
1700037H04Rik	cKO - Control	-79.4713	3.06243e-35	0.345163
Rpl38	cKO - Control	-79.2327	3.88757e-35	0.461257
Spata4	cKO - Control	-78.5854	7.42698e-35	0.234847
Ppp1r2	cKO - Control	-78.518	7.9444e-35	0.267323
Ccdc39	cKO - Control	-78.4743	8.29917e-35	0.592735
Rfx2	cKO - Control	-77.9936	1.34214e-34	0.197817
Eif4g3	cKO - Control	-77.9508	1.40086e-34	0.44564
Ube2d2b	cKO - Control	-77.9105	1.45855e-34	0.487222
Psmd2	cKO - Control	-77.8505	1.54867e-34	0.366557
Zpbp2	cKO - Control	-77.8368	1.56996e-34	0.0876594
Rps13	cKO - Control	-77.649	1.89447e-34	0.538916
Gm52520	cKO - Control	-77.589	2.01155e-34	0.534406
Rps2	cKO - Control	-77.5353	2.1226e-34	0.509221
Atp5b	cKO - Control	-76.7803	4.51593e-34	0.504025
Rpa1	cKO - Control	-76.5509	5.68018e-34	0.0391005
Gm5798	cKO - Control	-75.2687	2.04747e-33	0.124436
Fzr1	cKO - Control	-74.9908	2.70344e-33	0.0118579
Cox5a	cKO - Control	-74.9338	2.86191e-33	0.386968
Fabp9	cKO - Control	-74.7839	3.32464e-33	0.490037
Cox6b2	cKO - Control	-74.4032	4.86507e-33	0.564624
Rplp0	cKO - Control	-74.1447	6.30043e-33	0.628653
Lancl1	cKO - Control	-74.1017	6.57751e-33	0.22527
Zpbp	cKO - Control	-74.0901	6.65388e-33	0.343834
H3f3b	cKO - Control	-73.9034	8.01993e-33	0.862644
Gm40460	cKO - Control	-73.5513	1.14044e-32	0.129931
Cage1	cKO - Control	-73.303	1.46194e-32	0.143277
Fbp1	cKO - Control	-72.8598	2.27708e-32	0.367711
Hdgf	cKO - Control	-72.7989	2.42015e-32	0.35419
Atp8b3	cKO - Control	-72.604	2.94106e-32	0.285216
Stt3b	cKO - Control	-72.541	3.13218e-32	0.496808
Acot7	cKO - Control	-72.4037	3.59295e-32	0.175928
Gm7995	cKO - Control	-72.3672	3.72659e-32	0.0973205
Rps7	cKO - Control	-72.1109	4.81539e-32	0.540299
Rpl29	cKO - Control	-71.9156	5.85399e-32	0.409252
4933409G03Rik	cKO - Control	-71.6888	7.34432e-32	0.351501
Ppia	cKO - Control	-71.6823	7.39238e-32	0.789944
Cwf19l1	cKO - Control	-71.272	1.11416e-31	0.0746884
Ubr5	cKO - Control	-70.7928	1.79916e-31	0.446126
Rpl41	cKO - Control	-70.6754	2.02326e-31	0.570314
Syce1	cKO - Control	-70.1122	3.55357e-31	0.240562
Septin12	cKO - Control	-69.7971	4.86976e-31	0.554599
Pgp	cKO - Control	-69.6448	5.67111e-31	0.0641963
Eif3b	cKO - Control	-69.6217	5.80336e-31	0.10983
Pabpc6	cKO - Control	-69.5839	6.02676e-31	0.2239
Limd2	cKO - Control	-69.4188	7.10891e-31	0.536621
Sugp2	cKO - Control	-69.0668	1.01085e-30	0.190298
Spata24	cKO - Control	-68.8489	1.25695e-30	0.00576591
Nxn	cKO - Control	-68.6929	1.46915e-30	0.318411
Rps23	cKO - Control	-68.5061	1.77084e-30	0.396948
Gm44502	cKO - Control	-68.5003	1.78117e-30	0.468441
Fam229b	cKO - Control	-68.372	2.02503e-30	0.338837
Ldhal6b	cKO - Control	-68.2256	2.34431e-30	0.408186
Spag6l	cKO - Control	-68.136	2.56393e-30	0.25742
Mlec	cKO - Control	-67.9612	3.05368e-30	0.0110356
Gm5114	cKO - Control	-67.9329	3.14143e-30	0.00298065
Pcbp2	cKO - Control	-67.9319	3.14457e-30	0.727346
2310061I04Rik	cKO - Control	-67.8742	3.33123e-30	0.453363
Galnt3	cKO - Control	-67.6428	4.19874e-30	0.186182
Chrac1	cKO - Control	-67.5427	4.64052e-30	0.237164
Nectin3	cKO - Control	-67.3474	5.64124e-30	0.277769
Lypd4	cKO - Control	-67.1106	7.14906e-30	0.22665
Srp9	cKO - Control	-66.2752	1.64832e-29	0.271333
Ipo5	cKO - Control	-66.1547	1.85944e-29	0.432118
Kif2a	cKO - Control	-65.8901	2.42278e-29	0.285847
Tdrd6	cKO - Control	-65.7527	2.7795e-29	0.241563
Pomt1	cKO - Control	-65.6574	3.0575e-29	0.533057
D1Pas1	cKO - Control	-65.5895	3.27236e-29	0.407864
Aqp11	cKO - Control	-65.4093	3.91842e-29	0.113216
Eif2s2	cKO - Control	-65.4008	3.9517e-29	0.297499
Svip	cKO - Control	-64.9138	6.43106e-29	0.16815
Dctn2	cKO - Control	-64.8346	6.96143e-29	0.327559
mCherry/tdTomato	cKO - Control	-64.7397	7.65394e-29	0.486648
Nol8	cKO - Control	-64.1284	1.41061e-28	0.527473
Bbof1	cKO - Control	-63.8383	1.8853e-28	0.2021
Fank1	cKO - Control	-63.684	2.19991e-28	0.0279131
Cct7	cKO - Control	-63.446	2.79107e-28	0.0713733
Fam50b	cKO - Control	-63.3768	2.99083e-28	0.0715958
Cdk11b	cKO - Control	-63.0565	4.1203e-28	0.266781
Arsa	cKO - Control	-62.9018	4.80953e-28	0.0718803
Eif1b	cKO - Control	-62.8022	5.31303e-28	0.588027
Dyrk1b	cKO - Control	-62.7848	5.40624e-28	0.0813435
Nipbl	cKO - Control	-62.7432	5.63581e-28	0.295731
Mpc2	cKO - Control	-62.4093	7.87015e-28	0.26533
Elob	cKO - Control	-62.179	9.90854e-28	0.392309
Cks2	cKO - Control	-62.0856	1.08788e-27	0.764821
Dnajb2	cKO - Control	-61.8732	1.34526e-27	0.0018701
Sh2d4b	cKO - Control	-61.8378	1.39382e-27	0.357996
AA467197	cKO - Control	-61.6672	1.65304e-27	0.436223
Eif4a2	cKO - Control	-61.3606	2.24622e-27	0.618555
Rnf32	cKO - Control	-61.2475	2.51508e-27	0.250008
Ankrd42	cKO - Control	-61.0708	3.00108e-27	0.211923
Arl6ip6	cKO - Control	-61.0335	3.11532e-27	0.473575
Thop1	cKO - Control	-60.9474	3.39536e-27	0.114534
Smc4	cKO - Control	-60.9007	3.55758e-27	0.555139
Hjurp	cKO - Control	-60.8454	3.75982e-27	0.21029
Sly	cKO - Control	-60.7246	4.24253e-27	0.39687
Zfp318	cKO - Control	-60.5181	5.21573e-27	0.445098
Dnhd1	cKO - Control	-60.3917	5.91835e-27	0.442979
Btbd1	cKO - Control	-60.1521	7.52119e-27	0.347073
Stk39	cKO - Control	-60.1378	7.62944e-27	0.374602
Agpat1	cKO - Control	-59.8693	9.97905e-27	0.421967
Cdca3	cKO - Control	-59.4274	1.55237e-26	0.285233
Mael	cKO - Control	-59.3762	1.63402e-26	0.310407
Strn4	cKO - Control	-59.3155	1.73617e-26	0.297972
Glrx3	cKO - Control	-59.3021	1.75963e-26	0.294346
Ggnbp2	cKO - Control	-59.2576	1.83973e-26	0.339397
Gm10340	cKO - Control	-59.0611	2.23925e-26	0.585933
Cmtm2b	cKO - Control	-58.9622	2.47204e-26	0.38052
1700028J19Rik	cKO - Control	-58.8665	2.72021e-26	0.429234
Bag5	cKO - Control	-58.828	2.82712e-26	0.0520118
Fyttd1	cKO - Control	-58.5451	3.7512e-26	0.740733
Matr3	cKO - Control	-58.4266	4.22317e-26	0.51005
Ccna1	cKO - Control	-58.2395	5.09243e-26	0.307142
Zfp385b	cKO - Control	-57.8814	7.28479e-26	0.550399
Rps26	cKO - Control	-57.8238	7.71686e-26	0.551516
Cct8	cKO - Control	-57.6049	9.60519e-26	0.597649
Fdft1	cKO - Control	-57.4259	1.14884e-25	0.0711743
Eef1g	cKO - Control	-57.3541	1.23434e-25	0.408503
Spata16	cKO - Control	-57.12	1.55997e-25	0.373083
Sf3b2	cKO - Control	-56.8191	2.10747e-25	0.446014
Mt1	cKO - Control	-56.7602	2.23532e-25	0.585279
Ahdc1	cKO - Control	-56.6565	2.47959e-25	0.268365
Lrwd1	cKO - Control	-56.569	2.70638e-25	0.0674884
Suclg1	cKO - Control	-56.3876	3.2448e-25	0.295478
Slc22a16	cKO - Control	-56.1977	3.92326e-25	0.0566942
Psmd8	cKO - Control	-56.1601	4.07345e-25	0.415345
Ep400	cKO - Control	-56.0491	4.55179e-25	0.604839
Gpr137	cKO - Control	-56.0002	4.77975e-25	0.360391
Cct3	cKO - Control	-55.8211	5.71762e-25	0.536682
Gabarap	cKO - Control	-55.4882	7.97575e-25	0.396126
Rp9	cKO - Control	-55.3225	9.41291e-25	0.0499308
Dvl1	cKO - Control	-55.1532	1.11496e-24	0.50477
Sprtn	cKO - Control	-55.1501	1.1185e-24	0.829868
Ywhae	cKO - Control	-55.0413	1.24704e-24	0.523297
Setx	cKO - Control	-55.0338	1.25637e-24	0.808674
Flywch1	cKO - Control	-55.0273	1.26453e-24	0.131115
Rps29	cKO - Control	-54.9979	1.3023e-24	0.640773
Scrib	cKO - Control	-54.8665	1.48526e-24	0.59647
Csprs	cKO - Control	-54.6054	1.92825e-24	0.314187
Gng5	cKO - Control	-54.5832	1.97162e-24	0.357843
Zc3h14	cKO - Control	-54.4106	2.34306e-24	0.664213
Rpl35a	cKO - Control	-54.3444	2.5033e-24	0.663322
BC051142	cKO - Control	-54.3293	2.54149e-24	0.388387
Gm35486	cKO - Control	-54.3104	2.59e-24	0.549714
Zfp91	cKO - Control	-54.3044	2.60545e-24	0.375722
Fkbp1a	cKO - Control	-54.2919	2.63832e-24	0.547547
Ankrd54	cKO - Control	-54.2305	2.8055e-24	0.0503189
Nup205	cKO - Control	-54.1819	2.94515e-24	0.637925
Snx1	cKO - Control	-54.1232	3.12321e-24	0.215144
Cap1	cKO - Control	-53.9825	3.59489e-24	0.214349
Pbp2	cKO - Control	-53.9213	3.82206e-24	0.329113
Glt8d1	cKO - Control	-53.8537	4.08921e-24	0.519975
Cct5	cKO - Control	-53.8452	4.12401e-24	0.37606
Dis3l	cKO - Control	-53.7144	4.70032e-24	0.201009
Aard	cKO - Control	-53.5301	5.65144e-24	0.587037
Adad1	cKO - Control	-53.3208	6.96734e-24	0.024649
Dazap1	cKO - Control	-53.2633	7.37989e-24	0.676524
Msl1	cKO - Control	-53.1437	8.31743e-24	0.0832802
Rab11fip5	cKO - Control	-53.1101	8.60187e-24	0.35864
Drc1	cKO - Control	-53.0249	9.3666e-24	0.018916
Plec	cKO - Control	-52.8337	1.13397e-23	0.15101
Selenos	cKO - Control	-52.7943	1.17959e-23	0.380521
Creld2	cKO - Control	-52.5864	1.45212e-23	0.0809346
Bsg	cKO - Control	-52.4201	1.71489e-23	0.594294
Actl7b	cKO - Control	-52.4004	1.74907e-23	0.000662127
Smarca2	cKO - Control	-52.3676	1.80742e-23	0.036938
9030025P20Rik	cKO - Control	-52.3508	1.83805e-23	0.316322
Gnl1	cKO - Control	-52.3114	1.91191e-23	0.150458
Izumo4	cKO - Control	-52.297	1.93956e-23	0.272248
Mrpl51	cKO - Control	-52.2455	2.04204e-23	0.227512
Pebp4	cKO - Control	-52.2173	2.10051e-23	0.500106
Hnrnph1	cKO - Control	-51.854	3.02056e-23	0.609873
Trim37	cKO - Control	-51.8431	3.05369e-23	0.459672
Gm7137	cKO - Control	-51.7672	3.29441e-23	0.385374
Mtch2	cKO - Control	-51.7497	3.35251e-23	0.402225
Strbp	cKO - Control	-51.6484	3.7101e-23	0.448428
Saysd1	cKO - Control	-51.4077	4.71968e-23	0.380014
Hnrnpk	cKO - Control	-51.3493	5.00368e-23	0.669724
Chd4	cKO - Control	-51.3385	5.05794e-23	0.308297
Ccnk	cKO - Control	-51.202	5.79792e-23	0.261065
Morn2	cKO - Control	-51.1293	6.23462e-23	0.328183
Grina	cKO - Control	-51.02	6.95528e-23	0.4091
Fam178b	cKO - Control	-51.0072	7.04438e-23	0.475904
Boll	cKO - Control	-50.8721	8.06335e-23	0.487924
Elovl2	cKO - Control	-50.8645	8.12485e-23	0.409561
Cfap43	cKO - Control	-50.6498	1.00709e-22	0.0914104
Wbp11	cKO - Control	-50.6151	1.04265e-22	0.317213
Cfap45	cKO - Control	-50.5039	1.16535e-22	0.00265893
Ddhd1	cKO - Control	-50.2317	1.52982e-22	0.236603
Hspa9	cKO - Control	-50.2068	1.5684e-22	0.160772
Memo1	cKO - Control	-49.7925	2.37344e-22	0.331284
Catsper2	cKO - Control	-49.6691	2.68518e-22	0.175621
Adam3	cKO - Control	-49.5944	2.89346e-22	0.215054
Efcab5	cKO - Control	-49.5644	2.98176e-22	0.486464
Hspa8	cKO - Control	-49.5076	3.15579e-22	0.540534
Nsmce1	cKO - Control	-49.4754	3.25922e-22	0.179662
Tprn	cKO - Control	-49.3736	3.6083e-22	0.0138008
Lef1	cKO - Control	-49.3419	3.72469e-22	0.485466
Enkur	cKO - Control	-49.2888	3.92762e-22	0.00912518
Fgfr1op2	cKO - Control	-49.2817	3.95557e-22	0.160042
H2ac18	cKO - Control	-48.9241	5.65656e-22	0.131853
G6pc3	cKO - Control	-48.9207	5.67568e-22	0.446135
Smcr8	cKO - Control	-48.7142	6.97703e-22	0.541153
Eln	cKO - Control	-48.5993	7.82678e-22	0.462007
Pias2	cKO - Control	-48.5931	7.87545e-22	0.35617
Slx4	cKO - Control	-48.4737	8.87464e-22	0.22622
Atp6v1g1	cKO - Control	-48.4697	8.91036e-22	0.00341534
Gtf2a1l	cKO - Control	-48.3504	1.00384e-21	0.20685
Rnls	cKO - Control	-48.1708	1.20138e-21	0.449941
Taf7l2	cKO - Control	-48.1572	1.21783e-21	0.109902
Dnah7b	cKO - Control	-48.0909	1.30139e-21	0.574931
Eif1	cKO - Control	-48.0029	1.42099e-21	0.61236
Nscme3l	cKO - Control	-47.9889	1.44106e-21	0.234513
Dusp15	cKO - Control	-47.9224	1.54017e-21	0.0936717
Pacrg	cKO - Control	-47.905	1.56712e-21	0.0323712
Prss44	cKO - Control	-47.7414	1.84578e-21	0.302855
Isyna1	cKO - Control	-47.592	2.14321e-21	0.609177
Qrich1	cKO - Control	-47.5731	2.18416e-21	0.336126
Atp5j	cKO - Control	-47.3225	2.80607e-21	0.401217
Ppp2cb	cKO - Control	-47.2422	3.04059e-21	0.0193716
1700016K19Rik	cKO - Control	-47.2168	3.11906e-21	0.143961
Tubg1	cKO - Control	-47.1737	3.25622e-21	0.586358
Gapdh	cKO - Control	-47.1538	3.32162e-21	0.76063
Ddx17	cKO - Control	-47.1176	3.4443e-21	0.544739
Rpn2	cKO - Control	-47.0161	3.81201e-21	0.639087
Klhdc3	cKO - Control	-46.944	4.09705e-21	0.409533
Ccdc181	cKO - Control	-46.7502	4.97321e-21	0.318127
Stk33	cKO - Control	-46.6329	5.59247e-21	0.0898355
Kif3b	cKO - Control	-46.6315	5.60006e-21	0.06077
Nppa	cKO - Control	-46.4651	6.61419e-21	0.512258
Kif9	cKO - Control	-46.2939	7.84874e-21	0.381761
Sppl2b	cKO - Control	-46.2593	8.12504e-21	0.102895
Pam16	cKO - Control	-46.1881	8.72465e-21	0.0465186
Ap1m1	cKO - Control	-46.1527	9.03974e-21	0.112044
Cyth2	cKO - Control	-46.0639	9.87875e-21	0.393453
Pdia6	cKO - Control	-46.0335	1.01834e-20	0.522
Map1lc3a	cKO - Control	-45.9436	1.11411e-20	0.10988
Dmrtc2	cKO - Control	-45.8906	1.17479e-20	0.553948
H2ac1	cKO - Control	-45.8853	1.18103e-20	0.701351
Iqcd	cKO - Control	-45.825	1.25446e-20	0.231878
Ipo4	cKO - Control	-45.7999	1.28639e-20	0.261635
Gmps	cKO - Control	-45.7889	1.3006e-20	0.170289
Swi5	cKO - Control	-45.7886	1.30093e-20	0.504168
Ptp4a1	cKO - Control	-45.7089	1.40883e-20	0.211267
Mybl1	cKO - Control	-45.6464	1.49973e-20	0.171519
Rb1cc1	cKO - Control	-45.5322	1.68127e-20	0.503506
Rnf19a	cKO - Control	-45.4863	1.76015e-20	0.311202
Optn	cKO - Control	-45.4385	1.84633e-20	0.00275844
Ran	cKO - Control	-45.4148	1.89063e-20	0.0890573
Rpl37	cKO - Control	-45.3174	2.08399e-20	0.55281
1700012B09Rik	cKO - Control	-45.2746	2.17509e-20	0.161731
Me1	cKO - Control	-45.2393	2.25341e-20	0.487308
Mpi	cKO - Control	-45.2196	2.29805e-20	0.526032
Trim11	cKO - Control	-45.1812	2.38816e-20	0.344755
Gspt1	cKO - Control	-45.1689	2.41764e-20	0.039685
Rpl4	cKO - Control	-45.15	2.46387e-20	0.635551
Srpk1	cKO - Control	-44.9338	3.05851e-20	0.422293
Mcm7	cKO - Control	-44.8573	3.30171e-20	0.116446
Gtf2e2	cKO - Control	-44.7353	3.73e-20	0.23973
Ndufa12	cKO - Control	-44.5618	4.43648e-20	0.029192
Ppm1d	cKO - Control	-44.4204	5.11042e-20	0.136715
Eif4ebp1	cKO - Control	-44.4166	5.12986e-20	0.0693262
Cpeb2	cKO - Control	-44.4113	5.15723e-20	0.563404
Psma8	cKO - Control	-44.2691	5.94542e-20	0.566104
Ptdss2	cKO - Control	-44.2461	6.08388e-20	0.484035
Ptpdc1	cKO - Control	-44.1201	6.90072e-20	0.342421
Zfp574	cKO - Control	-44.1184	6.91217e-20	0.330366
Tada3	cKO - Control	-44.0873	7.1306e-20	0.00270275
Ammecr1l	cKO - Control	-44.0184	7.63961e-20	0.486292
Iqch	cKO - Control	-43.9618	8.08395e-20	0.227341
Efhc1	cKO - Control	-43.921	8.42069e-20	0.28484
Ncbp1	cKO - Control	-43.8119	9.39105e-20	0.276752
H4c11	cKO - Control	-43.8115	9.39476e-20	0.750683
Pdk2	cKO - Control	-43.7963	9.53902e-20	0.0364081
Enkd1	cKO - Control	-43.6659	1.08679e-19	0.235047
Gsk3a	cKO - Control	-43.5974	1.16387e-19	0.273622
Strap	cKO - Control	-43.582	1.1819e-19	0.0385597
Grtp1	cKO - Control	-43.4724	1.31874e-19	0.401572
Upf1	cKO - Control	-43.4401	1.36213e-19	0.541275
Aamp	cKO - Control	-43.4349	1.3692e-19	0.473149
Ssmem1	cKO - Control	-43.4175	1.39318e-19	0.0123874
Spout1	cKO - Control	-43.3136	1.54575e-19	0.0488969
Rnf38	cKO - Control	-43.2219	1.6942e-19	0.437781
Cox6c	cKO - Control	-43.1755	1.77473e-19	0.673516
Gm16405	cKO - Control	-43.0864	1.94006e-19	0.119886
Nsd2	cKO - Control	-42.9812	2.15537e-19	0.274241
C2cd6	cKO - Control	-42.9806	2.15648e-19	0.218642
Brpf3	cKO - Control	-42.9702	2.17919e-19	0.0156559
Ppp1r14bl	cKO - Control	-42.887	2.36823e-19	0.0589445
Cd320	cKO - Control	-42.7619	2.6837e-19	0.25192
Prdm1	cKO - Control	-42.7543	2.70426e-19	0.480601
Tada2b	cKO - Control	-42.7037	2.8446e-19	0.103849
Ubxn10	cKO - Control	-42.6696	2.94326e-19	0.00718307
Zmynd15	cKO - Control	-42.6584	2.97635e-19	0.188292
Entpd4	cKO - Control	-42.6309	3.0594e-19	0.430492
Tekt1	cKO - Control	-42.5793	3.22128e-19	0.00542632
Gk2	cKO - Control	-42.5626	3.27556e-19	0.365431
Rpl18	cKO - Control	-42.5144	3.4374e-19	0.391289
Agpat3	cKO - Control	-42.3713	3.96609e-19	0.295358
Fau	cKO - Control	-42.3599	4.01151e-19	0.532732
Abhd8	cKO - Control	-42.355	4.03129e-19	0.523923
Rpl18a	cKO - Control	-42.3111	4.21216e-19	0.64616
Clic4	cKO - Control	-42.279	4.34958e-19	0.429967
Stk11	cKO - Control	-42.2535	4.46211e-19	0.277775
1700029F12Rik	cKO - Control	-42.2395	4.5248e-19	0.392721
Lancl2	cKO - Control	-42.2329	4.55518e-19	0.21886
Prkaca	cKO - Control	-42.2299	4.56843e-19	0.37522
Ppp1r12c	cKO - Control	-42.0948	5.2297e-19	0.170056
Cfap70	cKO - Control	-42.016	5.65823e-19	0.515463
Usp2	cKO - Control	-41.9813	5.85833e-19	0.641907
Rubcn	cKO - Control	-41.7576	7.32698e-19	0.132978
Pdcd5	cKO - Control	-41.7395	7.46049e-19	0.00377604
Mapk8ip2	cKO - Control	-41.7379	7.47233e-19	0.190785
Edf1	cKO - Control	-41.7164	7.63461e-19	0.0288679
Iqank1	cKO - Control	-41.6236	8.37716e-19	0.492335
Ptms	cKO - Control	-41.5794	8.75605e-19	0.0604457
Dyrk3	cKO - Control	-41.5178	9.31191e-19	0.11613
Serbp1	cKO - Control	-41.4984	9.49433e-19	0.382469
Exosc5	cKO - Control	-41.2753	1.18681e-18	0.2429
R3hdm2	cKO - Control	-41.1791	1.30663e-18	0.444503
Catspere1	cKO - Control	-41.1771	1.30918e-18	0.585546
Rps17	cKO - Control	-41.163	1.32776e-18	0.504075
Rpl13	cKO - Control	-41.1162	1.39143e-18	0.676592
Ssh2	cKO - Control	-41.0629	1.46756e-18	0.567941
Arl2bp	cKO - Control	-41.0143	1.54069e-18	0.387809
Aspscr1	cKO - Control	-40.9656	1.61765e-18	0.0524583
Pbx4	cKO - Control	-40.8665	1.78607e-18	0.45298
Zfp385a	cKO - Control	-40.8588	1.79999e-18	0.365936
Ints10	cKO - Control	-40.7603	1.98613e-18	0.0641537
Ccdc40	cKO - Control	-40.7586	1.98961e-18	0.0160663
Stk25	cKO - Control	-40.7331	2.04091e-18	0.509915
Creld1	cKO - Control	-40.7245	2.05853e-18	0.543012
Eif3g	cKO - Control	-40.6866	2.13818e-18	0.368922
Dhx16	cKO - Control	-40.6141	2.29886e-18	0.270756
Lrr1	cKO - Control	-40.5712	2.39969e-18	0.969281
4930449I24Rik	cKO - Control	-40.5182	2.53038e-18	0.459204
Cox5b	cKO - Control	-40.5105	2.54974e-18	0.591843
Tomm22	cKO - Control	-40.4555	2.69394e-18	0.10735
Dpy19l2	cKO - Control	-40.4418	2.73119e-18	0.512301
Spata1	cKO - Control	-40.3907	2.8744e-18	0.248276
Mesd	cKO - Control	-40.3859	2.88828e-18	0.196469
Angel1	cKO - Control	-40.3345	3.04038e-18	0.0732475
Ube2m	cKO - Control	-40.3016	3.14232e-18	0.172798
Coil	cKO - Control	-40.0778	3.93019e-18	0.195756
4933414I15Rik	cKO - Control	-40.0647	3.98235e-18	0.722597
Ppp1r13l	cKO - Control	-40.05	4.04103e-18	0.123406
Prss42	cKO - Control	-39.9869	4.30423e-18	0.124852
Ap2b1	cKO - Control	-39.9704	4.37606e-18	0.180237
Dcaf7	cKO - Control	-39.9561	4.43904e-18	0.359445
Ppp3cc	cKO - Control	-39.9096	4.65016e-18	0.333746
Csnk1d	cKO - Control	-39.8923	4.73126e-18	0.225787
Srp14	cKO - Control	-39.8434	4.96857e-18	0.649714
Apba1	cKO - Control	-39.7408	5.50524e-18	0.340527
Sec23ip	cKO - Control	-39.6806	5.84693e-18	0.286979
Stmn1	cKO - Control	-39.6565	5.98934e-18	0.64975
Surf4	cKO - Control	-39.6283	6.16107e-18	0.235449
Elp5	cKO - Control	-39.6164	6.2347e-18	0.374282
Smpd4	cKO - Control	-39.5463	6.68724e-18	0.11627
Phf10	cKO - Control	-39.535	6.76377e-18	0.274056
Ankrd36	cKO - Control	-39.5338	6.77137e-18	0.34728
Ranbp1	cKO - Control	-39.5222	6.85031e-18	0.397325
Ccdc83	cKO - Control	-39.4974	7.02269e-18	0.0102831
Alas1	cKO - Control	-39.4528	7.34311e-18	0.00340556
Gnpat	cKO - Control	-39.4433	7.41275e-18	0.36346
Metap2	cKO - Control	-39.4041	7.70927e-18	0.386252
H4c17	cKO - Control	-39.3646	8.01998e-18	0.831026
Lrrc23	cKO - Control	-39.3573	8.07841e-18	0.410269
Manf	cKO - Control	-39.3454	8.17519e-18	0.408699
Brap	cKO - Control	-39.2835	8.69722e-18	0.0766834
Rdh11	cKO - Control	-39.2093	9.36702e-18	0.57477
Pnpla2	cKO - Control	-39.1448	9.99185e-18	0.364798
Rtn3	cKO - Control	-39.0956	1.04952e-17	0.583729
Med16	cKO - Control	-39.0712	1.07551e-17	0.364393
Atpif1	cKO - Control	-39.0604	1.08718e-17	0.17513
Ccdc65	cKO - Control	-39.0096	1.14375e-17	0.215338
Prdx5	cKO - Control	-38.9149	1.25742e-17	0.309973
Chmp4b	cKO - Control	-38.9105	1.26292e-17	0.033404
Ip6k1	cKO - Control	-38.8818	1.29974e-17	0.0747779
Rnf10	cKO - Control	-38.7192	1.52916e-17	0.431881
Med28	cKO - Control	-38.6418	1.65234e-17	0.156832
4930544G11Rik	cKO - Control	-38.6214	1.68637e-17	0.164604
Elapor1	cKO - Control	-38.5105	1.88419e-17	0.532986
Mad2l2	cKO - Control	-38.4977	1.90833e-17	0.527689
Cep126	cKO - Control	-38.3744	2.15881e-17	0.0828893
Psen1	cKO - Control	-38.3276	2.26211e-17	0.00315899
Cetn3	cKO - Control	-38.2612	2.41752e-17	0.286267
Rnf7	cKO - Control	-38.2579	2.42555e-17	0.375132
Pink1	cKO - Control	-38.2491	2.44692e-17	0.336531
Dync1h1	cKO - Control	-38.2133	2.53604e-17	0.274422
Rpl15	cKO - Control	-38.1834	2.61312e-17	0.241272
Srsf6	cKO - Control	-38.0241	3.06435e-17	0.518047
Vdac2	cKO - Control	-37.9649	3.2514e-17	0.220229
Fbrs	cKO - Control	-37.9451	3.31624e-17	0.493353
Trafd1	cKO - Control	-37.9378	3.34044e-17	0.150343
Bad	cKO - Control	-37.811	3.79228e-17	0.105656
Iqcg	cKO - Control	-37.672	4.35789e-17	0.371546
Usp1	cKO - Control	-37.6198	4.59106e-17	0.314842
Tigar	cKO - Control	-37.6086	4.64274e-17	0.455811
Gm6958	cKO - Control	-37.5758	4.79776e-17	0.892312
Rpl24	cKO - Control	-37.4777	5.29229e-17	0.174389
Ppp4r3b	cKO - Control	-37.4727	5.31864e-17	0.130925
Crem	cKO - Control	-37.2996	6.32428e-17	0.133257
Cdkn2c	cKO - Control	-37.2962	6.34534e-17	0.533206
Hnrnpa2b1	cKO - Control	-37.2921	6.37176e-17	0.833142
Ndufaf3	cKO - Control	-37.2489	6.65317e-17	0.744729
Trim24	cKO - Control	-37.2061	6.944e-17	0.0448906
Phf1	cKO - Control	-37.1857	7.08676e-17	0.690106
Adam5	cKO - Control	-37.1017	7.70829e-17	0.534817
Gm3893	cKO - Control	-37.0756	7.91206e-17	0.166796
Hnrnpa1	cKO - Control	-37.0311	8.27214e-17	0.350689
Ak2	cKO - Control	-36.9874	8.64143e-17	0.321004
Rpl36	cKO - Control	-36.9439	9.02513e-17	0.449226
Sem1	cKO - Control	-36.9369	9.08845e-17	0.21904
Pomt2	cKO - Control	-36.9031	9.40142e-17	0.104236
Nup188	cKO - Control	-36.8972	9.45705e-17	0.357449
Trim28	cKO - Control	-36.8959	9.46932e-17	0.483169
Ccdc42	cKO - Control	-36.81	1.03188e-16	0.214516
Hk1	cKO - Control	-36.7566	1.08847e-16	0.0621675
Pih1d1	cKO - Control	-36.6857	1.16842e-16	0.21231
Zfp39	cKO - Control	-36.6066	1.26462e-16	0.0808918
Nmt1	cKO - Control	-36.4278	1.51225e-16	0.000221928
Ppid	cKO - Control	-36.403	1.55017e-16	0.405724
Zmiz2	cKO - Control	-36.3743	1.59529e-16	0.273314
Gm52720	cKO - Control	-36.3588	1.62018e-16	0.841586
Odc1	cKO - Control	-36.1524	1.99166e-16	0.144445
Ubald2	cKO - Control	-36.1338	2.029e-16	0.212446
Comp	cKO - Control	-36.1276	2.0417e-16	0.348928
Dgcr6	cKO - Control	-36.0931	2.11322e-16	0.0070684
Prmt7	cKO - Control	-36.0063	2.30496e-16	0.0318107
Pias4	cKO - Control	-35.906	2.5481e-16	0.214894
Smc3	cKO - Control	-35.8423	2.71579e-16	0.725485
Atf7ip2	cKO - Control	-35.8031	2.82428e-16	0.353832
Sirt3	cKO - Control	-35.7347	3.02439e-16	0.292035
Hadha	cKO - Control	-35.6903	3.16157e-16	0.123325
Ddx25	cKO - Control	-35.6491	3.29437e-16	0.508983
Fam104a	cKO - Control	-35.6233	3.3807e-16	0.0438882
Rhbdd3	cKO - Control	-35.6205	3.39001e-16	0.449508
Fam216a	cKO - Control	-35.5854	3.51127e-16	0.508691
Desi1	cKO - Control	-35.4911	3.8584e-16	0.150327
Kat7	cKO - Control	-35.4259	4.11841e-16	0.593124
Hdgfl1	cKO - Control	-35.4237	4.12733e-16	0.106637
1700129C05Rik	cKO - Control	-35.4055	4.20308e-16	0.53212
Ranbp9	cKO - Control	-35.3647	4.37838e-16	0.572185
Eif5b	cKO - Control	-35.3456	4.46269e-16	0.00388253
Phc1	cKO - Control	-35.2947	4.69587e-16	0.21461
Rpl36al	cKO - Control	-35.2029	5.14718e-16	0.172388
Brd2	cKO - Control	-35.1357	5.50501e-16	0.157076
1810013L24Rik	cKO - Control	-35.1142	5.62467e-16	0.210045
Pdcd4	cKO - Control	-35.1102	5.64719e-16	0.22849
Smg9	cKO - Control	-34.9898	6.36975e-16	0.637715
Gtf2i	cKO - Control	-34.9716	6.48661e-16	0.383111
Supt5	cKO - Control	-34.8963	6.99385e-16	0.212261
Dnah17	cKO - Control	-34.7966	7.72702e-16	0.683048
Oscp1	cKO - Control	-34.7521	8.07911e-16	0.102631
Nup50	cKO - Control	-34.7263	8.29043e-16	0.0337446
Iqub	cKO - Control	-34.7183	8.35671e-16	0.00535473
Nploc4	cKO - Control	-34.5136	1.02554e-15	0.281751
Gpr160	cKO - Control	-34.4293	1.11568e-15	0.506282
Rrp7a	cKO - Control	-34.3868	1.1641e-15	0.116506
Pom121l2	cKO - Control	-34.3732	1.18005e-15	0.412546
Dnah1	cKO - Control	-34.3612	1.19434e-15	0.382888
Fancg	cKO - Control	-34.3348	1.22628e-15	0.568516
Morc2b	cKO - Control	-34.3345	1.22659e-15	0.444687
Ik	cKO - Control	-34.3293	1.23307e-15	0.488899
Arc	cKO - Control	-34.2213	1.37363e-15	0.300744
Sp110	cKO - Control	-34.086	1.57273e-15	0.231699
Slain2	cKO - Control	-34.0754	1.58938e-15	0.429096
Sin3a	cKO - Control	-34.0045	1.70618e-15	0.23422
Cdc20	cKO - Control	-33.9821	1.74494e-15	0.127885
Gykl1	cKO - Control	-33.9277	1.84249e-15	0.0162073
Mdh1b	cKO - Control	-33.9221	1.85267e-15	0.265349
Sptan1	cKO - Control	-33.8497	1.99195e-15	0.504904
Rpl10l	cKO - Control	-33.8135	2.06536e-15	0.373728
Moap1	cKO - Control	-33.8095	2.07356e-15	0.457717
Naca	cKO - Control	-33.7733	2.15011e-15	0.450891
Gps1	cKO - Control	-33.7477	2.20585e-15	0.27782
Mrpl54	cKO - Control	-33.7356	2.23264e-15	0.339258
Slc22a21	cKO - Control	-33.7135	2.28261e-15	0.198944
Uqcc2	cKO - Control	-33.6869	2.34396e-15	0.0190699
Ube2d2a	cKO - Control	-33.6867	2.34447e-15	0.337048
Sppl3	cKO - Control	-33.6577	2.41345e-15	0.666506
Elavl1	cKO - Control	-33.6341	2.47111e-15	0.439625
Serpinb6a	cKO - Control	-33.6323	2.47554e-15	0.257553
Dars	cKO - Control	-33.6216	2.50231e-15	0.453363
Snrnp35	cKO - Control	-33.5877	2.58842e-15	0.224142
Cnot1	cKO - Control	-33.5114	2.79385e-15	0.609514
Supt20	cKO - Control	-33.479	2.88582e-15	0.517481
Nop53	cKO - Control	-33.4626	2.9334e-15	0.0884295
Fads2	cKO - Control	-33.46	2.94114e-15	0.329416
Atf1	cKO - Control	-33.4591	2.94364e-15	0.464665
Cycs	cKO - Control	-33.4265	3.0414e-15	0.194119
Ndufs6	cKO - Control	-33.3944	3.14042e-15	0.246038
Peli2	cKO - Control	-33.3803	3.18517e-15	0.196166
Iqce	cKO - Control	-33.3704	3.21691e-15	0.269253
Snrnp70	cKO - Control	-33.3677	3.22531e-15	0.373818
Cog6	cKO - Control	-33.3339	3.33642e-15	0.398016
Ccdc157	cKO - Control	-33.2087	3.78142e-15	0.168388
Ralgds	cKO - Control	-33.1949	3.83382e-15	0.272148
Gm14295	cKO - Control	-33.1655	3.94841e-15	0.746438
Eif4e2	cKO - Control	-33.1545	3.99198e-15	0.373775
Kcmf1	cKO - Control	-33.1098	4.17441e-15	0.174622
Erf	cKO - Control	-33.0703	4.34256e-15	0.229641
Hgs	cKO - Control	-33.0489	4.43633e-15	0.157814
Vdac3	cKO - Control	-33.0237	4.54996e-15	0.53842
Rpl26	cKO - Control	-32.9447	4.92357e-15	0.492437
Actr10	cKO - Control	-32.9298	4.99784e-15	0.102594
Papolb	cKO - Control	-32.8832	5.2363e-15	0.418709
Aatf	cKO - Control	-32.88	5.25276e-15	0.148713
Rpl27	cKO - Control	-32.8672	5.32054e-15	0.54115
Npm1	cKO - Control	-32.8495	5.41541e-15	0.340574
Ube2i	cKO - Control	-32.8294	5.52533e-15	0.130418
Erp29	cKO - Control	-32.7561	5.94548e-15	0.396156
Rpl28	cKO - Control	-32.7526	5.96667e-15	0.628232
Tsc22d2	cKO - Control	-32.6758	6.44282e-15	0.00563617
Sf1	cKO - Control	-32.6742	6.45351e-15	0.518212
Kansl3	cKO - Control	-32.5579	7.24932e-15	0.696207
Il4i1	cKO - Control	-32.5415	7.36903e-15	0.246047
Thap4	cKO - Control	-32.5248	7.49314e-15	0.425148
Atf2	cKO - Control	-32.4812	7.82712e-15	0.0283453
Taf15	cKO - Control	-32.4807	7.83083e-15	0.446932
Setd3	cKO - Control	-32.4761	7.86708e-15	0.245838
Dnajb14	cKO - Control	-32.3955	8.52708e-15	0.135453
Adam1b	cKO - Control	-32.3839	8.62664e-15	0.18158
Ldha	cKO - Control	-32.3602	8.8335e-15	0.372818
Sbf2	cKO - Control	-32.3247	9.15253e-15	0.525615
Wdtc1	cKO - Control	-32.3114	9.27547e-15	0.0284623
Edc4	cKO - Control	-32.3002	9.37973e-15	0.442872
Actr1a	cKO - Control	-32.2741	9.62803e-15	0.124935
Dcaf8	cKO - Control	-32.2243	1.01191e-14	0.393441
Morn1	cKO - Control	-32.2104	1.02612e-14	0.254604
AI413582	cKO - Control	-32.2036	1.03311e-14	0.631978
Syngr4	cKO - Control	-32.198	1.03893e-14	0.69318
Zscan21	cKO - Control	-32.1486	1.09157e-14	0.0192296
Pdha2	cKO - Control	-32.1372	1.10403e-14	0.771812
Gm29758	cKO - Control	-32.0818	1.16698e-14	0.845497
Ube2l3	cKO - Control	-32.0479	1.20723e-14	0.111651
Ccl27b	cKO - Control	-32.0314	1.22732e-14	0.368477
Akirin2	cKO - Control	-32.0134	1.24953e-14	0.190972
Cox6a1	cKO - Control	-32.0112	1.25231e-14	0.63327
Gga1	cKO - Control	-32.002	1.2639e-14	0.0908005
Ndufb4	cKO - Control	-31.9209	1.37066e-14	0.261801
H1f10	cKO - Control	-31.897	1.40383e-14	0.838518
Ankar	cKO - Control	-31.8766	1.4328e-14	0.210434
Ap3s1	cKO - Control	-31.8668	1.44691e-14	0.000545447
Hcfc2	cKO - Control	-31.8666	1.44708e-14	0.201958
Mff	cKO - Control	-31.8361	1.49203e-14	0.167846
Ppp1r14b	cKO - Control	-31.8141	1.52511e-14	0.271456
Dnah2	cKO - Control	-31.7615	1.60747e-14	0.583916
Rad23b	cKO - Control	-31.7614	1.60772e-14	0.155525
Smcp	cKO - Control	-31.7293	1.66007e-14	0.013232
Psma5	cKO - Control	-31.7282	1.66194e-14	0.268845
Arih2	cKO - Control	-31.6125	1.86589e-14	0.212027
Cct6b	cKO - Control	-31.5996	1.89004e-14	0.478917
Ralgps2	cKO - Control	-31.5733	1.94042e-14	0.691906
A26c3	cKO - Control	-31.5421	2.0018e-14	0.478552
Pttg1	cKO - Control	-31.5332	2.01976e-14	0.556656
Rps24	cKO - Control	-31.4964	2.0955e-14	0.797863
Set	cKO - Control	-31.4947	2.09905e-14	0.22944
Hnrnpf	cKO - Control	-31.4635	2.16552e-14	0.770547
Dpp8	cKO - Control	-31.4389	2.21942e-14	0.396924
Drc7	cKO - Control	-31.3962	2.31625e-14	0.109088
Hspa5	cKO - Control	-31.3701	2.3777e-14	0.472177
Skp1	cKO - Control	-31.3673	2.38437e-14	0.528987
Gm7827	cKO - Control	-31.3373	2.45697e-14	0.320186
D030056L22Rik	cKO - Control	-31.3089	2.52776e-14	0.640825
Atr	cKO - Control	-31.2967	2.55864e-14	0.629585
Sub1	cKO - Control	-31.2852	2.58834e-14	0.847886
Hyou1	cKO - Control	-31.2224	2.75594e-14	0.847447
Dydc1	cKO - Control	-31.0951	3.13024e-14	0.157994
Mrto4	cKO - Control	-31.0935	3.13504e-14	0.0433013
Gmfb	cKO - Control	-31.0829	3.16865e-14	0.377593
Golga4	cKO - Control	-31.0725	3.20187e-14	0.155442
Psmc2	cKO - Control	-31.0625	3.23403e-14	0.233028
Rpgrip1	cKO - Control	-31.0609	3.23901e-14	0.0458384
Mmut	cKO - Control	-31.055	3.2582e-14	0.111612
Cep128	cKO - Control	-31.0026	3.43341e-14	0.100044
Ccpg1os	cKO - Control	-30.9788	3.51611e-14	0.313077
Brd9	cKO - Control	-30.9443	3.63962e-14	0.361484
St13	cKO - Control	-30.9157	3.74534e-14	0.471348
Sirt2	cKO - Control	-30.8985	3.81039e-14	0.476964
Hagh	cKO - Control	-30.867	3.93211e-14	0.370602
Rnf40	cKO - Control	-30.7718	4.32505e-14	0.0306547
Mif4gd	cKO - Control	-30.7687	4.33834e-14	0.868274
1700086L19Rik	cKO - Control	-30.7587	4.38197e-14	0.018382
Polr1d	cKO - Control	-30.7103	4.59935e-14	0.303397
Spaca1	cKO - Control	-30.6581	4.84547e-14	0.0944682
Arcn1	cKO - Control	-30.6503	4.8838e-14	0.302353
Dtx3	cKO - Control	-30.6109	5.07984e-14	0.420623
Mepce	cKO - Control	-30.5765	5.2576e-14	0.404383
Erich6	cKO - Control	-30.5721	5.28085e-14	0.165705
Fyco1	cKO - Control	-30.5494	5.40229e-14	0.0909552
Nudt9	cKO - Control	-30.5315	5.49963e-14	0.312582
Phtf1	cKO - Control	-30.5218	5.55311e-14	0.553263
Bap1	cKO - Control	-30.5177	5.57618e-14	0.00200045
Caprin1	cKO - Control	-30.5034	5.65647e-14	0.119606
Rps20	cKO - Control	-30.49	5.73257e-14	0.80341
Flacc1	cKO - Control	-30.4899	5.73345e-14	0.378717
Tekt2	cKO - Control	-30.4571	5.92466e-14	0.0114393
Gm52606	cKO - Control	-30.4382	6.03741e-14	0.890557
Coq9	cKO - Control	-30.4365	6.04806e-14	0.0181638
Gorasp2	cKO - Control	-30.4356	6.05345e-14	0.49662
Pom121	cKO - Control	-30.4044	6.24506e-14	0.40271
Baz2a	cKO - Control	-30.3221	6.78107e-14	0.498087
Tmsb4x	cKO - Control	-30.2501	7.2868e-14	0.693176
Psmb5	cKO - Control	-30.2481	7.30184e-14	0.0393559
Nkiras2	cKO - Control	-30.2347	7.40033e-14	0.109515
Zranb2	cKO - Control	-30.2297	7.43713e-14	0.233763
Gnao1	cKO - Control	-30.2224	7.49166e-14	0.177778
Ccdc146	cKO - Control	-30.2137	7.55698e-14	0.144108
Ddb1	cKO - Control	-30.1624	7.95532e-14	0.529655
Eif3f	cKO - Control	-30.1056	8.41984e-14	0.526263
Tmem181a	cKO - Control	-30.0512	8.89068e-14	0.502641
Dhx30	cKO - Control	-30.0096	9.26803e-14	0.327947
Katnal1	cKO - Control	-29.9951	9.40387e-14	0.201097
Camsap1	cKO - Control	-29.987	9.48032e-14	0.303774
Exosc3	cKO - Control	-29.8981	1.03619e-13	0.260374
Pramel46	cKO - Control	-29.8819	1.05302e-13	0.783257
Wbp2	cKO - Control	-29.8618	1.07444e-13	0.194989
Prpf38b	cKO - Control	-29.8388	1.09939e-13	0.0424575
Sim1	cKO - Control	-29.837	1.10142e-13	0.395329
Rpl37a	cKO - Control	-29.8265	1.11307e-13	0.645193
Micos10	cKO - Control	-29.8078	1.1341e-13	0.285921
Cdiptos	cKO - Control	-29.7774	1.16909e-13	0.175267
Olfr1196	cKO - Control	-29.7746	1.17237e-13	0.141608
Cep350	cKO - Control	-29.769	1.17898e-13	0.0331178
Gpat4	cKO - Control	-29.7436	1.20921e-13	0.26856
Rps27	cKO - Control	-29.735	1.21972e-13	0.679689
Ndufb11b	cKO - Control	-29.6863	1.2806e-13	0.782694
Csl	cKO - Control	-29.6754	1.29466e-13	0.310077
Rnf138	cKO - Control	-29.579	1.42562e-13	0.621221
Epb41l2	cKO - Control	-29.5639	1.44727e-13	0.329838
Mzt2	cKO - Control	-29.5027	1.53865e-13	0.456931
Dalrd3	cKO - Control	-29.4833	1.56878e-13	0.289612
Fbxo30	cKO - Control	-29.4803	1.57355e-13	0.0597378
Dnaaf5	cKO - Control	-29.4623	1.6021e-13	0.226128
Btbd16	cKO - Control	-29.4429	1.63354e-13	0.000363342
Sdf2l1	cKO - Control	-29.4361	1.64467e-13	0.780748
1700019A02Rik	cKO - Control	-29.2641	1.95333e-13	0.442098
Raver1	cKO - Control	-29.2463	1.98828e-13	0.314212
Styxl1	cKO - Control	-29.1871	2.10968e-13	0.0366442
Kpna2	cKO - Control	-29.1724	2.14089e-13	0.0670006
Lrrc27	cKO - Control	-29.1645	2.15792e-13	0.0421435
Acr	cKO - Control	-29.1539	2.18078e-13	0.492669
Sfpq	cKO - Control	-29.0454	2.43089e-13	0.56794
Mrps11	cKO - Control	-29.0345	2.45749e-13	0.00925908
Eno3	cKO - Control	-28.9892	2.57134e-13	0.52626
Ap2s1	cKO - Control	-28.983	2.58731e-13	0.0203799
Gm5142	cKO - Control	-28.9504	2.67306e-13	0.157468
Selenot	cKO - Control	-28.9127	2.77574e-13	0.109674
Ppp1r32	cKO - Control	-28.7883	3.14334e-13	0.00442221
Gbf1	cKO - Control	-28.6817	3.49702e-13	0.260237
1700030J22Rik	cKO - Control	-28.6676	3.54667e-13	0.00254177
Hsp90ab1	cKO - Control	-28.5546	3.97085e-13	0.524255
Mllt10	cKO - Control	-28.5284	4.07652e-13	0.882411
Septin10	cKO - Control	-28.5085	4.15815e-13	0.597012
Mllt1	cKO - Control	-28.4468	4.42277e-13	0.388115
Wdr48	cKO - Control	-28.3999	4.6354e-13	0.39188
Abcf1	cKO - Control	-28.3862	4.69941e-13	0.0654235
Dnaja2	cKO - Control	-28.3769	4.74314e-13	0.484531
Rangrf	cKO - Control	-28.3767	4.74421e-13	0.0942004
Sap18	cKO - Control	-28.354	4.85294e-13	0.71036
Dnali1	cKO - Control	-28.3345	4.94851e-13	0.0369785
Selenow	cKO - Control	-28.3251	4.99549e-13	0.729298
Idi1	cKO - Control	-28.3164	5.03916e-13	0.124688
Cep89	cKO - Control	-28.3003	5.12067e-13	0.0374498
Cops5	cKO - Control	-28.2843	5.20358e-13	0.175222
Nop58	cKO - Control	-28.2444	5.41531e-13	0.20896
Rasl2-9	cKO - Control	-28.2204	5.54694e-13	0.189004
Rab11b	cKO - Control	-28.2165	5.56862e-13	0.294566
Sap130	cKO - Control	-28.142	5.99887e-13	0.631063
Cklf	cKO - Control	-28.1271	6.08938e-13	0.5929
Myh10	cKO - Control	-28.1261	6.09493e-13	0.0172901
Gm10662	cKO - Control	-28.1243	6.1061e-13	0.681327
Gatad1	cKO - Control	-28.1134	6.17315e-13	0.599631
Mocs3	cKO - Control	-28.0599	6.51232e-13	0.320636
Chchd6	cKO - Control	-28.0062	6.87147e-13	0.492641
Camk2n1	cKO - Control	-27.9889	6.9913e-13	0.45139
Ift80	cKO - Control	-27.9852	7.01778e-13	0.466183
Lrrc59	cKO - Control	-27.9658	7.15511e-13	0.0582775
Zmynd19	cKO - Control	-27.9174	7.50981e-13	0.322761
Ccar2	cKO - Control	-27.8722	7.85721e-13	0.595261
Tsc22d1	cKO - Control	-27.7679	8.72082e-13	0.284258
Nup62	cKO - Control	-27.6973	9.35855e-13	0.357863
Ndufb1	cKO - Control	-27.6842	9.48172e-13	0.477063
Rbm6	cKO - Control	-27.6758	9.56239e-13	0.463584
Capn11	cKO - Control	-27.6754	9.56558e-13	0.217084
Rbm46	cKO - Control	-27.6494	9.81804e-13	0.551187
Pick1	cKO - Control	-27.5945	1.03719e-12	0.0684477
Dlat	cKO - Control	-27.5772	1.05526e-12	0.639828
Purb	cKO - Control	-27.5647	1.06852e-12	0.160254
Tram1	cKO - Control	-27.5626	1.07084e-12	0.436917
Pianp	cKO - Control	-27.4914	1.14979e-12	0.501194
Rpl11	cKO - Control	-27.477	1.16652e-12	0.210566
Cops7a	cKO - Control	-27.4044	1.25438e-12	0.323637
Tcte1	cKO - Control	-27.3879	1.27525e-12	0.14665
1700024J04Rik	cKO - Control	-27.3564	1.31597e-12	0.411732
Tdrd7	cKO - Control	-27.3535	1.3199e-12	0.124279
Sgta	cKO - Control	-27.3413	1.33601e-12	0.284522
Psmb4	cKO - Control	-27.3336	1.34634e-12	0.721866
Fbxw10	cKO - Control	-27.3306	1.35041e-12	0.0397055
Ccdc62	cKO - Control	-27.2907	1.40534e-12	0.132835
Irak1bp1	cKO - Control	-27.2539	1.45812e-12	0.0971466
Gtf2f1	cKO - Control	-27.1979	1.54206e-12	0.0119376
Haus1	cKO - Control	-27.1208	1.6656e-12	0.235867
Bag1	cKO - Control	-27.1104	1.683e-12	0.173274
Lin7a	cKO - Control	-27.0698	1.75287e-12	0.302357
Pla2g6	cKO - Control	-27.0099	1.861e-12	0.297811
Gps2	cKO - Control	-27.0031	1.87377e-12	0.537159
Cenpn	cKO - Control	-26.9565	1.96309e-12	0.248793
Rbm8a	cKO - Control	-26.9561	1.9639e-12	0.200802
A530032D15Rik	cKO - Control	-26.9306	2.01458e-12	0.733235
Trim41	cKO - Control	-26.9112	2.05402e-12	0.133239
Ylpm1	cKO - Control	-26.8906	2.09692e-12	0.169467
Atp5l	cKO - Control	-26.8626	2.15646e-12	0.149781
Sin3b	cKO - Control	-26.8537	2.17554e-12	0.795655
Mcrip1	cKO - Control	-26.8163	2.25858e-12	0.286058
Psmb6	cKO - Control	-26.7867	2.32633e-12	0.340808
Tysnd1	cKO - Control	-26.7457	2.42382e-12	0.0761
Sycp3	cKO - Control	-26.7304	2.46125e-12	0.772706
Sumo1	cKO - Control	-26.7185	2.49061e-12	0.195611
Zfp808	cKO - Control	-26.7097	2.5125e-12	0.329925
Dpep3	cKO - Control	-26.6884	2.56669e-12	0.84024
Stkld1	cKO - Control	-26.6429	2.68629e-12	0.398971
Svbp	cKO - Control	-26.5801	2.8604e-12	0.0581077
Gnb2	cKO - Control	-26.578	2.86635e-12	0.510919
Rpl34	cKO - Control	-26.5757	2.87295e-12	0.380845
Nt5m	cKO - Control	-26.537	2.98611e-12	0.41578
Dhx9	cKO - Control	-26.511	3.06497e-12	0.589464
4933434E20Rik	cKO - Control	-26.4923	3.12262e-12	0.239615
Ppp2r1b	cKO - Control	-26.4923	3.12285e-12	0.204077
Brme1	cKO - Control	-26.4021	3.41741e-12	0.00719588
Gm6408	cKO - Control	-26.395	3.44187e-12	0.0831399
Dazl	cKO - Control	-26.3729	3.51872e-12	0.566355
Sgsm3	cKO - Control	-26.3589	3.56858e-12	0.258233
Ppp1r10	cKO - Control	-26.3256	3.6892e-12	0.0409368
Rnf139	cKO - Control	-26.3074	3.757e-12	0.52589
Stag3	cKO - Control	-26.2315	4.05344e-12	0.748562
Mycbpap	cKO - Control	-26.2305	4.05733e-12	0.0456064
Duxf3	cKO - Control	-26.2197	4.10149e-12	0.821606
Smarca5	cKO - Control	-26.2113	4.136e-12	0.698236
Kctd19	cKO - Control	-26.1922	4.21555e-12	0.759097
Stpg4	cKO - Control	-26.1715	4.304e-12	0.455218
Zcchc2	cKO - Control	-26.1696	4.31217e-12	0.186743
Cenpu	cKO - Control	-26.1548	4.37634e-12	0.0251138
Chtf8	cKO - Control	-26.1397	4.44297e-12	0.115904
Ndc80	cKO - Control	-26.119	4.53605e-12	0.0913804
Ribc2	cKO - Control	-26.1124	4.56606e-12	0.0148174
Faf1	cKO - Control	-26.0737	4.74596e-12	0.426923
Plekha5	cKO - Control	-26.0668	4.77905e-12	0.49037
Ttc21a	cKO - Control	-26.0636	4.79433e-12	0.250291
Ndufs1	cKO - Control	-26.04	4.90874e-12	0.286416
Chtop	cKO - Control	-26.0228	4.99379e-12	0.538579
Eno1	cKO - Control	-25.9989	5.11463e-12	0.468419
Srsf11	cKO - Control	-25.9523	5.35894e-12	0.621186
Kpnb1	cKO - Control	-25.9378	5.4372e-12	0.499747
Zfp984	cKO - Control	-25.9204	5.5323e-12	0.73958
Prkag2	cKO - Control	-25.9155	5.55943e-12	0.283574
Lca5l	cKO - Control	-25.9081	5.60095e-12	0.301997
Anapc11	cKO - Control	-25.8972	5.66229e-12	0.600196
Csnk1a1	cKO - Control	-25.8893	5.70693e-12	0.466829
Vapa	cKO - Control	-25.8869	5.72059e-12	0.626378
Csde1	cKO - Control	-25.8865	5.72315e-12	0.518582
Lat	cKO - Control	-25.866	5.84143e-12	0.557601
Hirip3	cKO - Control	-25.8519	5.92483e-12	0.0643401
Mtfp1	cKO - Control	-25.8176	6.1314e-12	0.323283
Ahsa1	cKO - Control	-25.8164	6.13861e-12	0.08657
2610507B11Rik	cKO - Control	-25.8038	6.21673e-12	0.406777
Rfc1	cKO - Control	-25.7953	6.26952e-12	0.351085
Fam135a	cKO - Control	-25.7796	6.36905e-12	0.221067
Eif3c	cKO - Control	-25.7764	6.3893e-12	0.0680374
Pacs1	cKO - Control	-25.7616	6.48428e-12	0.311091
Mrpl39	cKO - Control	-25.7575	6.51119e-12	0.530955
Scmh1	cKO - Control	-25.7282	6.70507e-12	0.338061
Ndufb8	cKO - Control	-25.6995	6.90005e-12	0.299905
Osbp2	cKO - Control	-25.6871	6.98615e-12	0.173176
Spag16	cKO - Control	-25.6723	7.09041e-12	0.61964
Slco6c1	cKO - Control	-25.6688	7.11476e-12	0.567773
Smarca4	cKO - Control	-25.6652	7.14043e-12	0.588199
Nxf1	cKO - Control	-25.6441	7.29338e-12	0.700304
Tcf20	cKO - Control	-25.6278	7.41253e-12	0.304837
Ift140	cKO - Control	-25.4874	8.53029e-12	0.721241
Rad23a	cKO - Control	-25.4782	8.60921e-12	0.372369
Fdx2	cKO - Control	-25.4778	8.61218e-12	0.614501
Get4	cKO - Control	-25.4699	8.68105e-12	0.159454
Mxd1	cKO - Control	-25.4215	9.1112e-12	0.00779382
Smarcb1	cKO - Control	-25.4091	9.22527e-12	0.0921467
Baiap2	cKO - Control	-25.3863	9.43801e-12	0.0144917
Tekt3	cKO - Control	-25.3775	9.52087e-12	0.181865
Rcc1	cKO - Control	-25.3699	9.59393e-12	0.362033
Arpc5l	cKO - Control	-25.3672	9.61938e-12	0.279098
Ube2o	cKO - Control	-25.2946	1.03441e-11	0.000552438
Prdm2	cKO - Control	-25.2779	1.05181e-11	0.277607
Fnta	cKO - Control	-25.2698	1.06043e-11	0.197468
Zfp541	cKO - Control	-25.2273	1.10648e-11	0.246074
Rcbtb2	cKO - Control	-25.2135	1.12177e-11	0.00288237
Arfgap3	cKO - Control	-25.1793	1.16085e-11	0.113786
Bod1	cKO - Control	-25.1663	1.176e-11	0.211362
Zfr	cKO - Control	-25.1588	1.18482e-11	0.656223
Pfkm	cKO - Control	-25.1415	1.20561e-11	0.259895
Uqcrq	cKO - Control	-25.139	1.20862e-11	0.430651
Foxj1	cKO - Control	-25.1337	1.21497e-11	0.0391685
Tuba1a	cKO - Control	-25.1286	1.2212e-11	0.365411
Polr2i	cKO - Control	-25.0396	1.33482e-11	0.299544
Sf3b4	cKO - Control	-24.9841	1.41102e-11	0.297205
Ahi1	cKO - Control	-24.9662	1.43647e-11	0.0906106
Gsto2	cKO - Control	-24.9612	1.44369e-11	0.380934
Ckap4	cKO - Control	-24.9263	1.49498e-11	0.353471
Kiz	cKO - Control	-24.8825	1.5619e-11	0.466422
1700021F07Rik	cKO - Control	-24.8817	1.56323e-11	0.0594807
Meioc	cKO - Control	-24.877	1.57051e-11	0.783786
Nudt21	cKO - Control	-24.8748	1.57402e-11	0.558914
Tdrd9	cKO - Control	-24.8377	1.63349e-11	0.408013
Mrpl57	cKO - Control	-24.8353	1.63752e-11	0.156247
Spire2	cKO - Control	-24.8343	1.63911e-11	0.109811
Ubxn1	cKO - Control	-24.8172	1.66739e-11	0.282547
Ncapg	cKO - Control	-24.8067	1.68487e-11	0.355058
Psenen	cKO - Control	-24.8032	1.69082e-11	0.0439895
Ptp4a2	cKO - Control	-24.796	1.7031e-11	0.656066
Rab22a	cKO - Control	-24.7747	1.73966e-11	0.297761
Fa2h	cKO - Control	-24.68	1.9125e-11	0.339307
Mlf1	cKO - Control	-24.6649	1.94172e-11	0.283065
Zswim2	cKO - Control	-24.6397	1.99119e-11	0.12127
Srsf1	cKO - Control	-24.6168	2.03732e-11	0.72371
Arpc2	cKO - Control	-24.5943	2.08374e-11	0.430372
Sec24c	cKO - Control	-24.5709	2.13308e-11	0.226601
Lrrc56	cKO - Control	-24.5617	2.15271e-11	0.164553
Meaf6	cKO - Control	-24.5453	2.18836e-11	0.2812
Gstm2	cKO - Control	-24.4895	2.3139e-11	0.509486
Smc5	cKO - Control	-24.4193	2.48207e-11	0.361355
Ccdc13	cKO - Control	-24.4109	2.50323e-11	0.0807596
Fer1l5	cKO - Control	-24.4019	2.52572e-11	0.040283
Eif3h	cKO - Control	-24.3605	2.63246e-11	0.493853
Ccdc89	cKO - Control	-24.356	2.64447e-11	0.318603
Fbxo36	cKO - Control	-24.3512	2.65701e-11	0.36539
Ddt	cKO - Control	-24.3059	2.78014e-11	0.706581
Grik5	cKO - Control	-24.2856	2.83732e-11	0.62377
Lman2	cKO - Control	-24.2841	2.8415e-11	0.00999189
Dlst	cKO - Control	-24.2638	2.8999e-11	0.105437
H3f3a	cKO - Control	-24.2394	2.97154e-11	0.74167
Rpl10	cKO - Control	-24.201	3.08783e-11	0.590206
Pdzd9	cKO - Control	-24.0803	3.48374e-11	0.402342
Pafah1b1	cKO - Control	-24.0594	3.55725e-11	0.135708
Trim27	cKO - Control	-24.05	3.5912e-11	0.306043
4930590J08Rik	cKO - Control	-24.0392	3.63003e-11	0.136972
Nr6a1	cKO - Control	-24.034	3.6488e-11	0.0305096
Arih1	cKO - Control	-24.0001	3.77489e-11	0.452558
1700003H04Rik	cKO - Control	-23.9823	3.84264e-11	0.203622
Zfp180	cKO - Control	-23.9623	3.92022e-11	0.366976
Kncn	cKO - Control	-23.9541	3.95252e-11	0.39043
Mdm2	cKO - Control	-23.9536	3.95427e-11	0.655886
Oser1	cKO - Control	-23.9322	4.03981e-11	0.496908
Macroh2a2	cKO - Control	-23.9232	4.07652e-11	0.0738154
Nudt3	cKO - Control	-23.8591	4.34649e-11	0.12404
Npepps	cKO - Control	-23.7974	4.62318e-11	0.418268
Polr1has	cKO - Control	-23.7816	4.69659e-11	0.0564402
Cdkn3	cKO - Control	-23.7197	4.99654e-11	0.109682
Fastk	cKO - Control	-23.7181	5.00435e-11	0.481756
Capns1	cKO - Control	-23.7119	5.03556e-11	0.345393
Supt3	cKO - Control	-23.6518	5.34772e-11	0.0468508
Dr1	cKO - Control	-23.6439	5.38968e-11	0.773039
Rnf166	cKO - Control	-23.6115	5.56768e-11	0.599344
Cdc42ep3	cKO - Control	-23.6027	5.6167e-11	0.903541
Rcc2	cKO - Control	-23.5859	5.71199e-11	0.501588
Dnajc7	cKO - Control	-23.5812	5.7385e-11	0.1842
Psmb7	cKO - Control	-23.5812	5.7386e-11	0.611606
Snrnp200	cKO - Control	-23.5061	6.18598e-11	0.414046
Psmc3ip	cKO - Control	-23.4899	6.28707e-11	0.0178959
Ndrg3	cKO - Control	-23.4838	6.32568e-11	0.158785
Prr22	cKO - Control	-23.4808	6.34466e-11	0.0598978
Golga3	cKO - Control	-23.4318	6.66376e-11	0.321928
Noxo1	cKO - Control	-23.4317	6.66382e-11	0.555748
Kdm1a	cKO - Control	-23.396	6.90603e-11	0.254824
Safb	cKO - Control	-23.3892	6.95326e-11	0.527442
Tprgl	cKO - Control	-23.3809	7.01154e-11	0.211022
Lrrc71	cKO - Control	-23.3519	7.21801e-11	0.675993
Man2b2	cKO - Control	-23.2844	7.72205e-11	0.561174
Fam76a	cKO - Control	-23.2619	7.89742e-11	0.206535
Traf2	cKO - Control	-23.2517	7.97814e-11	0.156298
Zfp217	cKO - Control	-23.2303	8.15129e-11	0.370907
Tollip	cKO - Control	-23.2085	8.33075e-11	0.260436
Snx3	cKO - Control	-23.2054	8.35628e-11	0.0586309
Btbd7	cKO - Control	-23.1976	8.42214e-11	0.497941
Cdc73	cKO - Control	-23.1892	8.49318e-11	0.112955
Enah	cKO - Control	-23.1861	8.51941e-11	0.224361
Plpp1	cKO - Control	-23.1848	8.53009e-11	0.393839
Lztfl1	cKO - Control	-23.1544	8.79352e-11	0.340436
Odf4	cKO - Control	-23.1408	8.91434e-11	0.765471
Ccl4	cKO - Control	-23.1221	9.0821e-11	0.466223
Asnsd1	cKO - Control	-23.1218	9.08494e-11	0.279288
Uqcrc2	cKO - Control	-23.0969	9.31431e-11	0.415945
Rc3h1	cKO - Control	-23.0921	9.35871e-11	0.025332
Lsm4	cKO - Control	-23.0906	9.37261e-11	0.0403886
Fth1	cKO - Control	-23.0568	9.69541e-11	0.81437
Ddost	cKO - Control	-23.0453	9.80713e-11	0.729182
Gigyf2	cKO - Control	-23.0273	9.98545e-11	0.0093991
Pura	cKO - Control	-22.9832	1.04359e-10	0.208665
Fxr1	cKO - Control	-22.9644	1.06335e-10	0.639879
Mbd2	cKO - Control	-22.9376	1.09226e-10	0.0737043
Smc6	cKO - Control	-22.9265	1.10448e-10	0.618935
Ptbp1	cKO - Control	-22.9099	1.12293e-10	0.0549496
Ndfip1	cKO - Control	-22.8862	1.1499e-10	0.287321
Ndufc1	cKO - Control	-22.8364	1.20865e-10	0.336541
Espn	cKO - Control	-22.7819	1.27624e-10	0.502225
Msto1	cKO - Control	-22.7695	1.29222e-10	0.0821249
Rrbp1	cKO - Control	-22.7674	1.29488e-10	0.114982
Cwc15	cKO - Control	-22.7458	1.32314e-10	0.569667
Ubtd2	cKO - Control	-22.6852	1.40592e-10	0.496365
Ppa2	cKO - Control	-22.6753	1.41986e-10	0.471137
Ppil2	cKO - Control	-22.6594	1.44266e-10	0.184433
Tex2	cKO - Control	-22.638	1.47387e-10	0.0103434
Tcfl5	cKO - Control	-22.6311	1.484e-10	0.454428
Katnb1	cKO - Control	-22.6286	1.48771e-10	0.0381424
Med10	cKO - Control	-22.6238	1.49484e-10	0.158144
Dcaf6	cKO - Control	-22.6093	1.51674e-10	0.658766
Gm128	cKO - Control	-22.5972	1.53521e-10	0.457944
Gm42355	cKO - Control	-22.5756	1.56869e-10	0.211842
Pgk2	cKO - Control	-22.5733	1.57237e-10	0.142711
Zfp787	cKO - Control	-22.5619	1.59027e-10	0.409405
Rab2a	cKO - Control	-22.5567	1.59858e-10	0.0500457
H2bc8	cKO - Control	-22.5561	1.59952e-10	0.629848
Ddx1	cKO - Control	-22.5538	1.60336e-10	0.380082
Nup98	cKO - Control	-22.4624	1.75673e-10	0.0837459
Hacd2	cKO - Control	-22.4571	1.76604e-10	0.45209
Atp5e	cKO - Control	-22.4531	1.77314e-10	0.679435
Reep2	cKO - Control	-22.3638	1.93877e-10	0.0483603
Slc9a3r1	cKO - Control	-22.3623	1.94158e-10	0.11516
Fem1c	cKO - Control	-22.3603	1.94548e-10	0.265205
Aven	cKO - Control	-22.3432	1.97903e-10	0.363729
Tbc1d14	cKO - Control	-22.3167	2.03229e-10	0.197386
Mesp1	cKO - Control	-22.3009	2.06468e-10	0.498303
Sec16a	cKO - Control	-22.2605	2.14965e-10	0.0350984
Pde1c	cKO - Control	-22.2556	2.16036e-10	0.125456
Aprt	cKO - Control	-22.2087	2.26396e-10	0.271719
Nop10	cKO - Control	-22.185	2.31832e-10	0.50177
Zkscan17	cKO - Control	-22.1709	2.35123e-10	0.271524
Git1	cKO - Control	-22.143	2.4178e-10	0.401669
Laptm4a	cKO - Control	-22.1351	2.437e-10	0.770603
Retreg2	cKO - Control	-22.1291	2.45167e-10	0.374018
Zfp654	cKO - Control	-22.0934	2.54061e-10	0.21982
Kifbp	cKO - Control	-22.0669	2.60883e-10	0.00769595
Crlf2	cKO - Control	-22.0588	2.63019e-10	0.351969
Plekhm2	cKO - Control	-22.0328	2.6995e-10	0.135838
Suco	cKO - Control	-22.014	2.7508e-10	0.59536
Lmf1	cKO - Control	-22.0026	2.7823e-10	0.187631
4930444P10Rik	cKO - Control	-21.9532	2.92303e-10	4.35938e-05
Slc26a8	cKO - Control	-21.9205	3.02018e-10	0.490622
Mapk6	cKO - Control	-21.9173	3.02995e-10	0.645672
Emc4	cKO - Control	-21.8963	3.09412e-10	0.0652822
Sdha	cKO - Control	-21.8775	3.15292e-10	0.439349
Dync1i2	cKO - Control	-21.7887	3.44569e-10	0.620378
Ubtd1	cKO - Control	-21.7808	3.47317e-10	0.228466
Pomgnt1	cKO - Control	-21.7537	3.5684e-10	0.184535
Vps26a	cKO - Control	-21.6614	3.91366e-10	0.389094
Gm51965	cKO - Control	-21.6511	3.95403e-10	0.237659
Grk4	cKO - Control	-21.6335	4.02434e-10	0.240291
Tsga8	cKO - Control	-21.6158	4.09615e-10	0.272508
Tbpl1	cKO - Control	-21.586	4.21993e-10	0.413087
Klc2	cKO - Control	-21.5707	4.28527e-10	0.444728
Ppp1r36	cKO - Control	-21.5609	4.32724e-10	0.455302
Atp6v1d	cKO - Control	-21.5563	4.34709e-10	0.460422
Mapk3	cKO - Control	-21.5458	4.39336e-10	0.0431424
Hbs1l	cKO - Control	-21.5268	4.47763e-10	0.0993594
Isca1	cKO - Control	-21.5182	4.51595e-10	0.0604842
Gm4724	cKO - Control	-21.5123	4.5427e-10	0.856075
H2aj	cKO - Control	-21.4594	4.78956e-10	0.384056
Zfp646	cKO - Control	-21.4565	4.80341e-10	0.264765
Dido1	cKO - Control	-21.4397	4.8851e-10	0.0584894
Micos13	cKO - Control	-21.4384	4.89107e-10	0.256251
Dhrsx	cKO - Control	-21.4019	5.07291e-10	0.291897
Rrs1	cKO - Control	-21.3892	5.13806e-10	0.353054
Brms1	cKO - Control	-21.3614	5.28282e-10	0.0408004
Baz1a	cKO - Control	-21.3596	5.29217e-10	0.422245
Cdk9	cKO - Control	-21.3517	5.33408e-10	0.522084
Ninl	cKO - Control	-21.2681	5.79918e-10	0.503899
Mphosph10	cKO - Control	-21.2614	5.83818e-10	0.206846
Scamp4	cKO - Control	-21.2429	5.94762e-10	0.315017
Hectd4	cKO - Control	-21.2405	5.96196e-10	0.334104
Abhd16a	cKO - Control	-21.2194	6.08866e-10	0.288989
Rpl31	cKO - Control	-21.2177	6.09913e-10	0.745137
Nr2c2	cKO - Control	-21.1882	6.2817e-10	0.780551
1810037I17Rik	cKO - Control	-21.1872	6.28793e-10	0.333886
Reep4	cKO - Control	-21.1435	6.56889e-10	0.453578
Rif1	cKO - Control	-21.1204	6.72212e-10	0.522232
Cdca8	cKO - Control	-21.1097	6.79472e-10	0.694026
4930453N24Rik	cKO - Control	-21.1006	6.85661e-10	0.353445
Phyhipl	cKO - Control	-20.9674	7.834e-10	0.245256
Cdk10	cKO - Control	-20.9217	8.20006e-10	0.147199
Txnrd3	cKO - Control	-20.9029	8.35539e-10	0.20621
Cfap299	cKO - Control	-20.8677	8.65526e-10	0.0901871
Ift43	cKO - Control	-20.8435	8.86735e-10	0.127368
Pphln1	cKO - Control	-20.8418	8.88233e-10	0.024552
Ergic2	cKO - Control	-20.8347	8.9453e-10	0.146166
Daxx	cKO - Control	-20.8287	8.99966e-10	0.682922
Atp5j2	cKO - Control	-20.826	9.02399e-10	0.33878
Ighv3	cKO - Control	-20.7993	9.2679e-10	0.126874
Rpn1	cKO - Control	-20.7881	9.37214e-10	0.834332
Cyp2a22	cKO - Control	-20.7832	9.41801e-10	0.0278516
Eif2s1	cKO - Control	-20.779	9.45801e-10	0.462488
Dnaaf3	cKO - Control	-20.7698	9.54551e-10	0.171054
Gpr180	cKO - Control	-20.7582	9.65666e-10	0.532088
Arf6	cKO - Control	-20.7385	9.84873e-10	0.624677
Fam131a	cKO - Control	-20.7182	1.00508e-09	0.285246
Canx	cKO - Control	-20.7067	1.01673e-09	0.888045
Fam13b	cKO - Control	-20.6885	1.03533e-09	0.513756
Taf10	cKO - Control	-20.6791	1.04515e-09	0.189366
Mgll	cKO - Control	-20.6721	1.05246e-09	0.862009
Eif4ebp3	cKO - Control	-20.6651	1.05986e-09	0.313552
Ndufs3	cKO - Control	-20.6628	1.06231e-09	0.487955
Lrrc63	cKO - Control	-20.6548	1.07082e-09	0.0403957
Cep55	cKO - Control	-20.6403	1.0865e-09	0.0424575
Mcm5	cKO - Control	-20.6367	1.09045e-09	0.0158867
Mroh2b	cKO - Control	-20.6314	1.09625e-09	0.667334
Atp5h	cKO - Control	-20.6264	1.10175e-09	0.417949
Hbb-b1	cKO - Control	-20.6193	1.10953e-09	0.0931765
Nme5	cKO - Control	-20.6138	1.11573e-09	0.227723
Dedd	cKO - Control	-20.6136	1.11588e-09	0.0847222
Mphosph8	cKO - Control	-20.6009	1.13018e-09	0.788621
Sf3a1	cKO - Control	-20.6002	1.13097e-09	0.432633
Arl8b	cKO - Control	-20.5896	1.14306e-09	0.294373
Sumo2	cKO - Control	-20.5894	1.14329e-09	0.820081
Gtf2h1	cKO - Control	-20.5888	1.14394e-09	0.486016
Nudc	cKO - Control	-20.5741	1.16084e-09	0.642441
Reep1	cKO - Control	-20.5656	1.17081e-09	0.0170057
Irf3	cKO - Control	-20.5319	1.21092e-09	0.454417
Srp54a	cKO - Control	-20.4831	1.27147e-09	0.483813
Stard6	cKO - Control	-20.4783	1.27763e-09	0.240302
Mknk2	cKO - Control	-20.4438	1.32242e-09	0.351383
Nuf2	cKO - Control	-20.4315	1.33872e-09	0.527293
Slc9b1	cKO - Control	-20.4033	1.37712e-09	0.506635
Smurf2	cKO - Control	-20.4025	1.37815e-09	0.551311
Thoc7	cKO - Control	-20.3951	1.38842e-09	0.650916
Hadhb	cKO - Control	-20.3793	1.41054e-09	0.522526
Cfap161	cKO - Control	-20.373	1.41943e-09	0.107355
Smurf1	cKO - Control	-20.3607	1.43708e-09	0.0828655
Ccdc7a	cKO - Control	-20.3548	1.44555e-09	0.354827
Cpsf7	cKO - Control	-20.3427	1.46312e-09	0.609826
Crebzf	cKO - Control	-20.3395	1.46776e-09	0.0820796
Kri1	cKO - Control	-20.326	1.48772e-09	0.196404
Ercc2	cKO - Control	-20.2795	1.55851e-09	0.359864
Tbrg1	cKO - Control	-20.2293	1.63877e-09	0.210849
Thumpd3	cKO - Control	-20.223	1.64921e-09	0.462441
Dpm1	cKO - Control	-20.2138	1.66432e-09	0.661719
Gm9112	cKO - Control	-20.2086	1.67305e-09	0.356829
Calm3	cKO - Control	-20.1997	1.68804e-09	0.58873
Sts	cKO - Control	-20.1812	1.71958e-09	0.475755
Dynll2	cKO - Control	-20.1779	1.72518e-09	0.386642
Itgb3bp	cKO - Control	-20.1727	1.73431e-09	0.0195579
Mast2	cKO - Control	-20.1664	1.74523e-09	0.578666
Sod2	cKO - Control	-20.1515	1.77145e-09	0.32663
Gm51963	cKO - Control	-20.1469	1.7796e-09	0.159067
Snrpd1	cKO - Control	-20.1215	1.82531e-09	0.174265
Khdrbs3	cKO - Control	-20.118	1.83181e-09	0.339416
Cops9	cKO - Control	-20.1002	1.86465e-09	0.251736
Nr3c1	cKO - Control	-20.09	1.88371e-09	0.635675
Mtmr12	cKO - Control	-20.0773	1.90781e-09	0.200168
Cops4	cKO - Control	-20.0518	1.95706e-09	0.172785
Pcf11	cKO - Control	-20.0187	2.02293e-09	0.502048
Xrra1	cKO - Control	-20.0097	2.04116e-09	0.161107
Ehbp1l1	cKO - Control	-20.002	2.05707e-09	0.163746
Ndufaf2	cKO - Control	-19.9996	2.06207e-09	0.1142
Ndufs2	cKO - Control	-19.9925	2.07657e-09	0.326202
Sec61a1	cKO - Control	-19.9461	2.17525e-09	0.539888
Spag4	cKO - Control	-19.9345	2.20076e-09	0.0747628
Agtpbp1	cKO - Control	-19.9275	2.21608e-09	0.071023
Sphk2	cKO - Control	-19.9121	2.25048e-09	0.0471973
Ctnnd1	cKO - Control	-19.885	2.31246e-09	0.359262
Arglu1	cKO - Control	-19.8821	2.31918e-09	0.741372
Ccdc24	cKO - Control	-19.876	2.33315e-09	0.302245
Spata21	cKO - Control	-19.8744	2.33705e-09	0.156073
Polb	cKO - Control	-19.8616	2.36706e-09	0.00259975
Gstt3	cKO - Control	-19.8435	2.41022e-09	0.0801675
Dcst2	cKO - Control	-19.81	2.4924e-09	0.292524
Psme4	cKO - Control	-19.7981	2.52219e-09	0.441751
Pex13	cKO - Control	-19.783	2.56071e-09	0.518735
Vmn1r77	cKO - Control	-19.7429	2.66553e-09	0.0219895
Snrpa	cKO - Control	-19.7293	2.70194e-09	0.100843
Lemd2	cKO - Control	-19.7111	2.75159e-09	0.318819
Lpgat1	cKO - Control	-19.7063	2.76486e-09	0.260273
Pgf	cKO - Control	-19.6679	2.87303e-09	0.0154063
Vps37a	cKO - Control	-19.6653	2.88044e-09	0.153804
Rexo4	cKO - Control	-19.6304	2.98283e-09	0.368776
Anapc16	cKO - Control	-19.5704	3.16713e-09	0.366808
1110032A03Rik	cKO - Control	-19.5698	3.16917e-09	0.186117
Fam170b	cKO - Control	-19.5543	3.2188e-09	0.0638523
Kansl1	cKO - Control	-19.5494	3.23458e-09	0.584336
Stk35	cKO - Control	-19.5355	3.27959e-09	0.125405
Brf1	cKO - Control	-19.505	3.38122e-09	0.640418
Ttll13	cKO - Control	-19.444	3.59413e-09	0.161255
Tead2	cKO - Control	-19.4099	3.71884e-09	0.0114549
Gm11568	cKO - Control	-19.3488	3.9531e-09	0.0905251
N4bp2l2	cKO - Control	-19.329	4.03221e-09	0.0640236
Srcap	cKO - Control	-19.3173	4.07964e-09	0.426301
Tbc1d15	cKO - Control	-19.3155	4.08683e-09	0.142457
Pik3r3	cKO - Control	-19.3102	4.10842e-09	0.315279
Calr	cKO - Control	-19.3052	4.12894e-09	0.876597
Selenof	cKO - Control	-19.3048	4.13058e-09	0.728074
Klhl25	cKO - Control	-19.3043	4.13281e-09	0.000174554
Ccnyl1	cKO - Control	-19.2813	4.22883e-09	0.380385
Ranbp3	cKO - Control	-19.2752	4.25508e-09	0.514364
Rps23rg1	cKO - Control	-19.2624	4.30964e-09	0.580486
Lce3a	cKO - Control	-19.2191	4.50018e-09	0.321895
Cibar1	cKO - Control	-19.1735	4.71045e-09	0.0731747
2610524H06Rik	cKO - Control	-19.1542	4.80213e-09	0.167807
Mta1	cKO - Control	-19.1217	4.96082e-09	0.480346
Pcgf6	cKO - Control	-19.1019	5.06005e-09	0.639414
Cfap65	cKO - Control	-19.0972	5.08403e-09	0.734897
Ift57	cKO - Control	-19.0796	5.17431e-09	0.136058
Rnaseh2c	cKO - Control	-19.0527	5.31516e-09	0.183583
Mul1	cKO - Control	-19.0441	5.36098e-09	0.0524644
Tfdp1	cKO - Control	-19.0332	5.41995e-09	0.417732
Nedd8	cKO - Control	-19.0297	5.43858e-09	0.504878
Ypel1	cKO - Control	-19.0066	5.56617e-09	0.388594
Brdt	cKO - Control	-19.0048	5.57595e-09	0.778667
Tcea2	cKO - Control	-18.9866	5.67856e-09	0.697026
Gramd1c	cKO - Control	-18.9863	5.68015e-09	0.391399
Dctn1	cKO - Control	-18.968	5.78482e-09	0.0447868
Slc25a3	cKO - Control	-18.8771	6.33577e-09	0.655759
2610528J11Rik	cKO - Control	-18.8744	6.3527e-09	0.713982
Pgrmc2	cKO - Control	-18.8732	6.36017e-09	0.0835916
Ndufa6	cKO - Control	-18.871	6.37426e-09	0.456213
Senp3	cKO - Control	-18.8632	6.42441e-09	0.490465
Mbd3	cKO - Control	-18.8604	6.44194e-09	0.715263
Med19	cKO - Control	-18.8457	6.53771e-09	0.305674
Atxn10	cKO - Control	-18.8358	6.60294e-09	0.4917
Syt11	cKO - Control	-18.8125	6.75837e-09	0.408382
Lrrc58	cKO - Control	-18.7979	6.8574e-09	0.37696
Med21	cKO - Control	-18.7723	7.03548e-09	0.242092
Pfn4	cKO - Control	-18.7527	7.17467e-09	0.160915
Cacng8	cKO - Control	-18.7465	7.21931e-09	0.331761
Pde8a	cKO - Control	-18.741	7.25902e-09	0.565692
Gtsf1	cKO - Control	-18.7366	7.29116e-09	0.0537963
Gtf3c2	cKO - Control	-18.7206	7.40869e-09	0.039795
Gstm1	cKO - Control	-18.7201	7.41219e-09	0.724274
Map4	cKO - Control	-18.7141	7.4573e-09	0.250171
Pfn1	cKO - Control	-18.7083	7.50045e-09	0.787376
Krcc1	cKO - Control	-18.6892	7.64543e-09	0.50403
Znhit2	cKO - Control	-18.6878	7.65551e-09	0.338898
Pld6	cKO - Control	-18.6867	7.66391e-09	0.836015
Naxe	cKO - Control	-18.6851	7.67654e-09	0.412049
Nnt	cKO - Control	-18.6723	7.77554e-09	0.295979
Fam193a	cKO - Control	-18.6607	7.86646e-09	0.426262
Pfkp	cKO - Control	-18.6467	7.97664e-09	0.308993
Atp6v0e2	cKO - Control	-18.6321	8.09469e-09	0.345845
Socs7	cKO - Control	-18.6297	8.11347e-09	0.221471
4930467E23Rik	cKO - Control	-18.5882	8.45736e-09	0.651687
Sertad2	cKO - Control	-18.575	8.57018e-09	0.207573
Rps21	cKO - Control	-18.5735	8.5827e-09	0.864603
Cystm1	cKO - Control	-18.5478	8.80628e-09	0.0954467
Olfr1507	cKO - Control	-18.5391	8.88291e-09	0.615219
Ccdc105	cKO - Control	-18.5339	8.92936e-09	0.131491
Dcaf15	cKO - Control	-18.5263	8.99788e-09	0.597462
Ccdc88c	cKO - Control	-18.5167	9.08489e-09	0.596793
Btf3l4	cKO - Control	-18.507	9.1727e-09	0.343141
Mthfr	cKO - Control	-18.4781	9.44161e-09	0.100723
Dap	cKO - Control	-18.4471	9.73921e-09	0.324044
Dhx15	cKO - Control	-18.4044	1.01644e-08	0.616184
D7Ertd443e	cKO - Control	-18.3991	1.02177e-08	0.149189
Actr1b	cKO - Control	-18.3918	1.02929e-08	0.315377
Ak7	cKO - Control	-18.3692	1.05285e-08	0.424377
Dzip1	cKO - Control	-18.3445	1.0792e-08	0.352931
Myo9a	cKO - Control	-18.3372	1.08708e-08	0.57573
Mrps6	cKO - Control	-18.3325	1.09214e-08	0.0663157
Gsg1	cKO - Control	-18.3282	1.0969e-08	0.0316802
Msh6	cKO - Control	-18.3224	1.10326e-08	0.0776935
Pnmal1	cKO - Control	-18.2891	1.14066e-08	0.583537
Sugt1	cKO - Control	-18.2811	1.14977e-08	0.196736
Dcst1	cKO - Control	-18.2532	1.18228e-08	0.311386
Xpo6	cKO - Control	-18.2507	1.18523e-08	0.256369
Serf2	cKO - Control	-18.2431	1.19437e-08	0.41302
Hdlbp	cKO - Control	-18.2375	1.20101e-08	0.393669
1700102P08Rik	cKO - Control	-18.2004	1.24637e-08	0.861167
Dhx34	cKO - Control	-18.1917	1.25729e-08	0.115536
Tmbim6	cKO - Control	-18.1881	1.26186e-08	0.557979
Trmt10a	cKO - Control	-18.1753	1.27813e-08	0.13402
Ndufa2	cKO - Control	-18.1679	1.2876e-08	0.550205
Septin2	cKO - Control	-18.1436	1.31934e-08	0.414173
Cdc27	cKO - Control	-18.0606	1.43339e-08	0.523643
Khdrbs1	cKO - Control	-18.0356	1.46979e-08	0.779987
Gramd1b	cKO - Control	-18.0331	1.47341e-08	0.766148
2410004P03Rik	cKO - Control	-18.0264	1.4833e-08	0.316562
Ergic3	cKO - Control	-18.0209	1.49152e-08	0.388862
Ppp1r37	cKO - Control	-17.9998	1.52323e-08	0.21728
Mrpl12	cKO - Control	-17.9553	1.5927e-08	0.325073
Nubp2	cKO - Control	-17.9389	1.61889e-08	0.513694
Ppm1b	cKO - Control	-17.8952	1.69126e-08	0.732453
Tpp2	cKO - Control	-17.891	1.69834e-08	0.402274
Cby1	cKO - Control	-17.8884	1.70274e-08	0.536768
Yy1	cKO - Control	-17.8758	1.72443e-08	0.580483
Cfap69	cKO - Control	-17.8634	1.74585e-08	0.770107
Atl2	cKO - Control	-17.8627	1.74714e-08	0.396631
Rad18	cKO - Control	-17.8253	1.81377e-08	0.611938
Mcl1	cKO - Control	-17.8094	1.84281e-08	0.343059
Arhgap29	cKO - Control	-17.8033	1.85408e-08	0.407137
Smarcc2	cKO - Control	-17.7932	1.87282e-08	0.541742
Ash2l	cKO - Control	-17.7909	1.87727e-08	0.488619
Tent2	cKO - Control	-17.7886	1.88155e-08	0.0422272
Pcbp1	cKO - Control	-17.7613	1.93358e-08	0.86289
Kdm4d	cKO - Control	-17.7442	1.96697e-08	0.245827
Ubap2	cKO - Control	-17.7434	1.9686e-08	0.321215
Myl6b	cKO - Control	-17.7368	1.98159e-08	0.151215
Cherp	cKO - Control	-17.7015	2.05277e-08	0.110713
Cdc26	cKO - Control	-17.6888	2.07906e-08	0.0382872
Iftap	cKO - Control	-17.6635	2.13222e-08	0.505647
Taf6	cKO - Control	-17.6626	2.13412e-08	0.131226
Slc4a8	cKO - Control	-17.6371	2.1892e-08	0.238422
Impdh2	cKO - Control	-17.601	2.26966e-08	0.154531
Bcap29	cKO - Control	-17.5742	2.33134e-08	0.457149
R3hdm1	cKO - Control	-17.5601	2.3645e-08	0.671546
Ap2a1	cKO - Control	-17.5439	2.40311e-08	0.129491
B9d1	cKO - Control	-17.5398	2.41297e-08	0.246528
Pabpn1	cKO - Control	-17.5385	2.41627e-08	0.261415
Fem1b	cKO - Control	-17.5195	2.46262e-08	0.186093
Rps11	cKO - Control	-17.4886	2.53975e-08	0.45252
Fam177a	cKO - Control	-17.4792	2.56371e-08	0.348651
Pnma1	cKO - Control	-17.4601	2.61309e-08	0.179554
Stip1	cKO - Control	-17.4578	2.61922e-08	0.212406
Sclt1	cKO - Control	-17.4471	2.64728e-08	0.205327
Cog8	cKO - Control	-17.4262	2.70344e-08	0.204974
Prkcsh	cKO - Control	-17.4106	2.74583e-08	0.492262
Fbl	cKO - Control	-17.4094	2.74908e-08	0.444209
Zfp998	cKO - Control	-17.4074	2.75454e-08	0.480136
Hexa	cKO - Control	-17.4058	2.75906e-08	0.250269
Snrpc	cKO - Control	-17.3961	2.78601e-08	0.52986
6820408C15Rik	cKO - Control	-17.3885	2.80732e-08	0.367733
Tulp2	cKO - Control	-17.3868	2.81198e-08	0.170788
Npat	cKO - Control	-17.385	2.81701e-08	0.00427453
Dnai1	cKO - Control	-17.3815	2.82683e-08	0.193629
Gnas	cKO - Control	-17.3778	2.83734e-08	0.728053
Khsrp	cKO - Control	-17.3776	2.83788e-08	0.661248
Psmd12	cKO - Control	-17.349	2.92024e-08	0.390746
Gpn3	cKO - Control	-17.3325	2.96898e-08	0.297399
Crip3	cKO - Control	-17.3252	2.99049e-08	0.758982
Gnb1	cKO - Control	-17.3249	2.99141e-08	0.594429
Cnot4	cKO - Control	-17.3159	3.01853e-08	0.00421588
Usp8	cKO - Control	-17.3018	3.0615e-08	0.207567
Mrpl23	cKO - Control	-17.2774	3.13701e-08	0.292999
Dap3	cKO - Control	-17.2707	3.15807e-08	0.59454
Cfap52	cKO - Control	-17.2699	3.16063e-08	0.191967
Mrps16	cKO - Control	-17.2589	3.19578e-08	0.282221
Kifc1	cKO - Control	-17.2387	3.26074e-08	0.571198
Gm13272	cKO - Control	-17.2194	3.32423e-08	0.656684
Efcab6	cKO - Control	-17.2033	3.37825e-08	0.28379
Ppip5k1	cKO - Control	-17.1955	3.40487e-08	0.518489
Gm973	cKO - Control	-17.1776	3.46636e-08	0.0216954
Kdm6b	cKO - Control	-17.1513	3.55879e-08	0.485849
Birc5	cKO - Control	-17.1501	3.56288e-08	0.0759288
Myef2	cKO - Control	-17.0899	3.78407e-08	0.778659
Rps8	cKO - Control	-17.0586	3.90433e-08	0.671981
Hydin	cKO - Control	-17.0318	4.01045e-08	0.292914
Zdhhc5	cKO - Control	-17.0178	4.06701e-08	0.523565
Thap1	cKO - Control	-17.008	4.10695e-08	0.370895
Mrps14	cKO - Control	-16.9933	4.16758e-08	0.0613778
1700020L24Rik	cKO - Control	-16.9836	4.2086e-08	0.36657
Clptm1	cKO - Control	-16.9768	4.23717e-08	0.0544281
Ccdc173	cKO - Control	-16.9733	4.25205e-08	0.195645
Ccdc180	cKO - Control	-16.9601	4.30855e-08	0.0629341
Ccdc88a	cKO - Control	-16.9508	4.34881e-08	0.489314
1700018F24Rik	cKO - Control	-16.9467	4.36643e-08	0.283925
Pik3ip1	cKO - Control	-16.9047	4.55407e-08	0.273698
Ascc2	cKO - Control	-16.8948	4.59916e-08	0.257915
Cabcoco1	cKO - Control	-16.8935	4.60523e-08	0.594656
Ubr7	cKO - Control	-16.8916	4.6139e-08	0.0152264
Tbl2	cKO - Control	-16.8886	4.62784e-08	0.328588
Aqp7	cKO - Control	-16.8659	4.73401e-08	0.23904
Fam227b	cKO - Control	-16.8308	4.90327e-08	0.290575
Ift46	cKO - Control	-16.813	4.99129e-08	0.495148
Olfr1377	cKO - Control	-16.8088	5.01224e-08	0.0637553
Fam118b	cKO - Control	-16.8031	5.04086e-08	0.463783
Agfg1	cKO - Control	-16.7945	5.08422e-08	0.592181
Asic4	cKO - Control	-16.776	5.17941e-08	0.244974
Rps9	cKO - Control	-16.7755	5.18201e-08	0.642803
Mfsd4b5	cKO - Control	-16.7656	5.23358e-08	0.57262
Mtmr9	cKO - Control	-16.7409	5.36453e-08	0.334767
Morn5	cKO - Control	-16.7196	5.47982e-08	0.276348
Dph3	cKO - Control	-16.7158	5.50058e-08	0.391354
Pja2	cKO - Control	-16.7089	5.53891e-08	0.567634
Cdc42ep4	cKO - Control	-16.6953	5.6146e-08	0.668539
Nutf2	cKO - Control	-16.6881	5.65507e-08	0.468642
Hmox2	cKO - Control	-16.631	5.98739e-08	0.091114
Cyp20a1	cKO - Control	-16.6301	5.99313e-08	0.0390949
Spag5	cKO - Control	-16.6123	6.10087e-08	0.243864
Nup153	cKO - Control	-16.5756	6.32875e-08	0.439831
Cxxc1	cKO - Control	-16.5524	6.47703e-08	0.238651
Ncl	cKO - Control	-16.5466	6.51497e-08	0.676177
Dnah10	cKO - Control	-16.5395	6.56135e-08	0.109866
Catsperb	cKO - Control	-16.5359	6.58478e-08	0.704771
Uqcrfs1	cKO - Control	-16.4987	6.83441e-08	0.315179
Espl1	cKO - Control	-16.488	6.90802e-08	0.195712
Cisd1	cKO - Control	-16.4864	6.91875e-08	0.692503
Dpf2	cKO - Control	-16.4844	6.93326e-08	0.412494
Frmd8	cKO - Control	-16.4727	7.0144e-08	0.181275
Mup13	cKO - Control	-16.4718	7.02049e-08	0.603286
Rexo5	cKO - Control	-16.4548	7.1414e-08	0.637659
Nfkbib	cKO - Control	-16.4516	7.16404e-08	0.0878237
Ccdc7b	cKO - Control	-16.4378	7.2633e-08	0.253272
Adad2	cKO - Control	-16.4309	7.31394e-08	0.6608
Cox7a2	cKO - Control	-16.408	7.48321e-08	0.777128
Sqle	cKO - Control	-16.3805	7.69208e-08	0.163092
Mib1	cKO - Control	-16.379	7.70353e-08	0.332713
Actl6a	cKO - Control	-16.3706	7.76816e-08	0.439799
Cacybp	cKO - Control	-16.3483	7.94382e-08	0.174942
Pdlim5	cKO - Control	-16.3479	7.94655e-08	0.637474
Tekt4	cKO - Control	-16.3271	8.11381e-08	0.20534
Jagn1	cKO - Control	-16.3225	8.15096e-08	0.149621
Cib1	cKO - Control	-16.3097	8.25672e-08	0.530468
Sarnp	cKO - Control	-16.3052	8.29368e-08	0.616027
Mkrn2	cKO - Control	-16.2904	8.41714e-08	0.124442
1700001L19Rik	cKO - Control	-16.262	8.6599e-08	0.565886
Zscan12	cKO - Control	-16.2545	8.72461e-08	0.0198051
Serp1	cKO - Control	-16.2435	8.82157e-08	0.135286
Tbc1d1	cKO - Control	-16.2159	9.0686e-08	0.594666
Poteg	cKO - Control	-16.2078	9.1419e-08	0.786906
Snu13	cKO - Control	-16.2025	9.19071e-08	0.494484
Potegl	cKO - Control	-16.1911	9.29605e-08	0.64628
Hnrnpul1	cKO - Control	-16.1908	9.29892e-08	0.778811
Syce2	cKO - Control	-16.1784	9.41474e-08	0.590089
Gm15517	cKO - Control	-16.1503	9.68352e-08	0.123585
Dbp	cKO - Control	-16.1328	9.85382e-08	0.279805
Hnrnpl	cKO - Control	-16.1319	9.86296e-08	0.880928
Sec63	cKO - Control	-16.1285	9.89612e-08	0.570669
Cldnd2	cKO - Control	-16.1239	9.94201e-08	0.0173903
Exd2	cKO - Control	-16.093	1.02545e-07	0.652552
Cxcl15	cKO - Control	-16.0656	1.05386e-07	0.132526
Gon4l	cKO - Control	-16.0611	1.05863e-07	0.419191
Ranbp10	cKO - Control	-16.0415	1.07966e-07	0.204977
Zp3r	cKO - Control	-16.0354	1.08621e-07	0.0950575
Slc39a6	cKO - Control	-16.0311	1.0909e-07	0.689683
Pde3b	cKO - Control	-16.0223	1.10055e-07	0.66105
Eif3k	cKO - Control	-16.0109	1.1132e-07	0.424107
Irak3	cKO - Control	-16.0034	1.12149e-07	0.319498
Mapre3	cKO - Control	-15.9903	1.13627e-07	0.195023
Coq4	cKO - Control	-15.9843	1.14317e-07	0.498936
Kdm3a	cKO - Control	-15.9574	1.17431e-07	0.693637
Tbc1d10a	cKO - Control	-15.9513	1.18154e-07	0.121901
Tm2d2	cKO - Control	-15.9418	1.19284e-07	0.156419
Bdkrb1	cKO - Control	-15.9336	1.20262e-07	0.175833
Gstz1	cKO - Control	-15.9175	1.22211e-07	0.0357659
Rbm33	cKO - Control	-15.9107	1.23042e-07	0.515864
Pa2g4	cKO - Control	-15.8977	1.24661e-07	0.330586
Aars	cKO - Control	-15.8952	1.24968e-07	0.135808
Oaz2	cKO - Control	-15.8802	1.26852e-07	0.657453
Ndufs7	cKO - Control	-15.8793	1.2697e-07	0.14416
Thoc1	cKO - Control	-15.8631	1.29048e-07	0.372492
Zfp956	cKO - Control	-15.8257	1.33964e-07	0.359991
Kctd10	cKO - Control	-15.7751	1.4091e-07	0.0755029
Hook1	cKO - Control	-15.7677	1.41966e-07	0.484217
Proser3	cKO - Control	-15.7515	1.44288e-07	0.0747597
Senp1	cKO - Control	-15.7421	1.45639e-07	0.577469
1700029J07Rik	cKO - Control	-15.6992	1.52022e-07	0.0456061
Gm5878	cKO - Control	-15.6907	1.53325e-07	0.859292
Ntmt1	cKO - Control	-15.6906	1.53345e-07	0.176628
Nf2	cKO - Control	-15.6817	1.54709e-07	0.431903
Ptar1	cKO - Control	-15.6798	1.55006e-07	0.101535
G2e3	cKO - Control	-15.6269	1.63434e-07	0.270428
Timm17a	cKO - Control	-15.6262	1.63533e-07	0.579244
Gnai2	cKO - Control	-15.6222	1.64189e-07	0.74008
Ppme1	cKO - Control	-15.6215	1.64315e-07	0.107152
Spata6	cKO - Control	-15.6198	1.64598e-07	0.354549
Dnajc18	cKO - Control	-15.6195	1.64636e-07	0.0392242
Ero1b	cKO - Control	-15.6191	1.64713e-07	0.530163
Ipmk	cKO - Control	-15.5858	1.70287e-07	0.321487
Gm46041	cKO - Control	-15.5793	1.71387e-07	0.463137
Gm52799	cKO - Control	-15.5689	1.73179e-07	0.619677
Dele1	cKO - Control	-15.5675	1.73435e-07	0.606237
Lrrc34	cKO - Control	-15.5616	1.74449e-07	0.192905
Cep72	cKO - Control	-15.5413	1.7804e-07	0.472278
Nxt1	cKO - Control	-15.5222	1.81473e-07	0.709916
Jcad	cKO - Control	-15.5174	1.82347e-07	0.418066
Ldhb	cKO - Control	-15.5149	1.82801e-07	0.604903
Plin5	cKO - Control	-15.5081	1.84043e-07	0.382773
Gm32611	cKO - Control	-15.4939	1.8668e-07	0.301573
Cox8a	cKO - Control	-15.4927	1.86892e-07	0.443312
Nosip	cKO - Control	-15.4695	1.91279e-07	0.393046
Fuz	cKO - Control	-15.4691	1.91365e-07	0.359415
Otos	cKO - Control	-15.4414	1.96729e-07	0.202038
Ptpn20	cKO - Control	-15.4227	2.00444e-07	0.712955
Plk1	cKO - Control	-15.3962	2.05834e-07	0.539539
Sf3a2	cKO - Control	-15.365	2.12362e-07	0.747868
Cep57	cKO - Control	-15.3578	2.13886e-07	0.169134
Smc1b	cKO - Control	-15.3545	2.14606e-07	0.70262
Med24	cKO - Control	-15.3418	2.17349e-07	0.359252
Slc8a2	cKO - Control	-15.3233	2.21402e-07	0.0917643
Arf1	cKO - Control	-15.3185	2.22462e-07	0.781809
Arhgap39	cKO - Control	-15.3093	2.24522e-07	0.439054
Rab1a	cKO - Control	-15.2983	2.27001e-07	0.0957661
Fsip1	cKO - Control	-15.2563	2.36747e-07	0.558109
Acsl6	cKO - Control	-15.256	2.36818e-07	0.263288
Nfs1	cKO - Control	-15.2335	2.42189e-07	0.0819411
Dolpp1	cKO - Control	-15.2187	2.45816e-07	0.257154
Gm38666	cKO - Control	-15.2151	2.46705e-07	0.118802
Spag17	cKO - Control	-15.2123	2.47401e-07	0.695276
Fam53c	cKO - Control	-15.2086	2.48296e-07	0.139364
Mlf2	cKO - Control	-15.185	2.54228e-07	0.289538
Ascc3	cKO - Control	-15.1797	2.55592e-07	0.177845
Olfr983	cKO - Control	-15.1738	2.57091e-07	0.712471
Mier3	cKO - Control	-15.171	2.57831e-07	0.449389
Med15	cKO - Control	-15.1339	2.67571e-07	0.445324
Haus4	cKO - Control	-15.1046	2.75534e-07	0.157977
Ptges3l	cKO - Control	-15.1028	2.76006e-07	0.654044
Mtpn	cKO - Control	-15.0875	2.80262e-07	0.435965
Wwc2	cKO - Control	-15.0852	2.80914e-07	0.588019
Mzt1	cKO - Control	-15.059	2.88375e-07	0.145602
Cert1	cKO - Control	-15.0478	2.91613e-07	0.499896
Cuzd1	cKO - Control	-15.042	2.9333e-07	0.299652
Cit	cKO - Control	-15.0345	2.95539e-07	0.306133
Katnal2	cKO - Control	-15.0292	2.97109e-07	0.469235
B9d2	cKO - Control	-15.0266	2.97883e-07	0.372023
Pals2	cKO - Control	-15.0227	2.99041e-07	0.704198
Efcab10	cKO - Control	-15.0163	3.00968e-07	0.272585
2200002D01Rik	cKO - Control	-15.0151	3.01327e-07	0.412349
Dld	cKO - Control	-15.0023	3.05196e-07	0.31827
Smim14	cKO - Control	-14.9996	3.06018e-07	0.0696736
Lpcat3	cKO - Control	-14.9973	3.06717e-07	0.669286
Poll	cKO - Control	-14.9961	3.07109e-07	0.117833
Dynlrb2	cKO - Control	-14.9945	3.0758e-07	0.704007
Cab39	cKO - Control	-14.988	3.09591e-07	0.0862273
Pramel48	cKO - Control	-14.98	3.12069e-07	0.227659
Septin5	cKO - Control	-14.9475	3.22386e-07	0.0545103
Rps25	cKO - Control	-14.9448	3.23251e-07	0.832521
Zmym6	cKO - Control	-14.9446	3.23329e-07	0.233223
Gtf2a1	cKO - Control	-14.927	3.29057e-07	0.491346
Hdgfl2	cKO - Control	-14.9147	3.33151e-07	0.659707
Kat5	cKO - Control	-14.9059	3.3609e-07	0.283786
Chmp1a	cKO - Control	-14.9041	3.36687e-07	0.100506
Ankrd60	cKO - Control	-14.9031	3.37038e-07	0.356419
Mt2	cKO - Control	-14.8952	3.39706e-07	0.899768
Fndc3a	cKO - Control	-14.8926	3.4058e-07	0.520161
Ears2	cKO - Control	-14.891	3.41132e-07	0.351253
Prss39	cKO - Control	-14.8859	3.42876e-07	0.609681
Tdrd1	cKO - Control	-14.8687	3.48824e-07	0.818286
Spaca4	cKO - Control	-14.8456	3.56966e-07	0.337435
Ccdc97	cKO - Control	-14.838	3.59686e-07	0.0458939
Haus7	cKO - Control	-14.816	3.67717e-07	0.619767
Cd24a	cKO - Control	-14.8115	3.69373e-07	0.403421
Exoc8	cKO - Control	-14.8021	3.72849e-07	0.762608
Kansl2	cKO - Control	-14.7893	3.77639e-07	0.533092
Rfc2	cKO - Control	-14.7837	3.79775e-07	0.182738
Arid3b	cKO - Control	-14.776	3.82713e-07	0.291657
Odf1	cKO - Control	-14.7708	3.84708e-07	0.299306
1520401A03Rik	cKO - Control	-14.7531	3.9158e-07	0.819336
Cops3	cKO - Control	-14.751	3.92375e-07	0.408085
Zzz3	cKO - Control	-14.7406	3.965e-07	0.0778549
Nomo1	cKO - Control	-14.7113	4.08295e-07	0.682404
Olfr1505	cKO - Control	-14.7112	4.08329e-07	0.284192
F630003A18Rik	cKO - Control	-14.7094	4.09044e-07	0.0215017
Rbp3	cKO - Control	-14.6987	4.13451e-07	0.356451
Brd3	cKO - Control	-14.6639	4.28114e-07	0.458863
Erp44	cKO - Control	-14.6483	4.3483e-07	0.5629
Rpl39l	cKO - Control	-14.642	4.37604e-07	0.791366
Rpl9	cKO - Control	-14.6332	4.41454e-07	0.582073
Foxm1	cKO - Control	-14.6324	4.41791e-07	0.398609
Nagk	cKO - Control	-14.6294	4.43133e-07	0.662455
Prc1	cKO - Control	-14.6159	4.49171e-07	0.477029
Spry2	cKO - Control	-14.6139	4.50057e-07	0.322821
Mov10l1	cKO - Control	-14.6118	4.51022e-07	0.595267
Gm46840	cKO - Control	-14.6098	4.51893e-07	0.0308684
Car2	cKO - Control	-14.6059	4.53686e-07	0.373686
Usp32	cKO - Control	-14.5987	4.56925e-07	0.655664
Med26	cKO - Control	-14.5913	4.60334e-07	0.623318
Dcaf11	cKO - Control	-14.5866	4.62517e-07	0.0811064
Mfsd13a	cKO - Control	-14.5858	4.62891e-07	0.472034
Gm34298	cKO - Control	-14.5675	4.71432e-07	0.280096
Dnajc21	cKO - Control	-14.5611	4.74439e-07	0.319501
Lrrfip2	cKO - Control	-14.5565	4.76629e-07	0.270394
Ccp110	cKO - Control	-14.5426	4.83327e-07	0.902067
Odad3	cKO - Control	-14.5372	4.85933e-07	0.223627
Spata6l	cKO - Control	-14.5342	4.87389e-07	0.424705
Zfand3	cKO - Control	-14.5284	4.90207e-07	0.124956
Gfpt1	cKO - Control	-14.5161	4.96282e-07	0.764405
Mtfr2	cKO - Control	-14.5104	4.9911e-07	0.0356796
Gm5414	cKO - Control	-14.4963	5.06209e-07	0.469467
Zfp689	cKO - Control	-14.4795	5.14805e-07	0.192412
Fam20b	cKO - Control	-14.4762	5.16488e-07	0.546237
Ncln	cKO - Control	-14.4658	5.21897e-07	0.130311
Nufip2	cKO - Control	-14.4126	5.50408e-07	0.482245
Rwdd4a	cKO - Control	-14.4064	5.53814e-07	0.405153
Pds5b	cKO - Control	-14.4031	5.5566e-07	0.450211
Eif4a1	cKO - Control	-14.3957	5.59807e-07	0.654499
Nsrp1	cKO - Control	-14.389	5.63575e-07	0.541324
Neurl4	cKO - Control	-14.3803	5.68507e-07	0.351604
Mrpl34	cKO - Control	-14.3692	5.74832e-07	0.353646
Rpl35	cKO - Control	-14.3602	5.80034e-07	0.60399
C1qtnf4	cKO - Control	-14.3387	5.92643e-07	0.341216
Timm8b	cKO - Control	-14.3074	6.11496e-07	0.464436
Hspa4	cKO - Control	-14.2982	6.17144e-07	0.460016
Abca5	cKO - Control	-14.2956	6.18742e-07	0.639427
Ccdc130	cKO - Control	-14.2527	6.45854e-07	0.0470758
Ccdc183	cKO - Control	-14.2485	6.48586e-07	0.304175
Scand1	cKO - Control	-14.2429	6.52205e-07	0.283911
Dnpep	cKO - Control	-14.2353	6.57188e-07	0.851224
Bcl2l1	cKO - Control	-14.2309	6.60059e-07	0.54723
Cenpc1	cKO - Control	-14.2219	6.66063e-07	0.54342
Rsph9	cKO - Control	-14.2104	6.73745e-07	0.305812
Usp19	cKO - Control	-14.1812	6.93715e-07	0.4847
Sfmbt1	cKO - Control	-14.1703	7.01349e-07	0.748641
Fars2	cKO - Control	-14.1583	7.09755e-07	0.483558
Gorab	cKO - Control	-14.154	7.12838e-07	0.0622924
Ccnl2	cKO - Control	-14.1352	7.26362e-07	0.25638
Sgms1	cKO - Control	-14.1003	7.52156e-07	0.355213
Ifitm2	cKO - Control	-14.0995	7.52739e-07	0.492542
Ptbp3	cKO - Control	-14.0371	8.01233e-07	0.140516
Psd	cKO - Control	-14.0349	8.02987e-07	0.468015
Dot1l	cKO - Control	-14.0295	8.07376e-07	0.349618
Ccnt1	cKO - Control	-14.0165	8.17919e-07	0.506139
Spaca3	cKO - Control	-14.0165	8.17961e-07	0.131314
Slco3a1	cKO - Control	-14.0137	8.20205e-07	0.451059
Syncrip	cKO - Control	-14.0092	8.23928e-07	0.595227
Ccdc184	cKO - Control	-13.9857	8.43497e-07	0.199098
Zfp367	cKO - Control	-13.9791	8.49112e-07	0.696571
Etnk1	cKO - Control	-13.9709	8.56073e-07	0.715949
Clpx	cKO - Control	-13.9689	8.57796e-07	0.360107
Hjv	cKO - Control	-13.9658	8.60457e-07	0.444247
Gimap4	cKO - Control	-13.9602	8.65327e-07	0.584834
Nfkbil1	cKO - Control	-13.9463	8.77444e-07	0.0326465
Rfk	cKO - Control	-13.9444	8.79108e-07	0.026097
Rpl22l1	cKO - Control	-13.9425	8.80761e-07	0.199575
Uck1	cKO - Control	-13.9251	8.96223e-07	0.277097
Pum1	cKO - Control	-13.9242	8.97009e-07	0.612877
Ppp2r3c	cKO - Control	-13.9215	8.99425e-07	0.0216055
Atp11a	cKO - Control	-13.9035	9.15729e-07	0.0988239
Ovol2	cKO - Control	-13.9016	9.1755e-07	0.502869
Eef1d	cKO - Control	-13.8963	9.22389e-07	0.24024
Ago2	cKO - Control	-13.8844	9.33434e-07	0.329013
Pdcd10	cKO - Control	-13.8842	9.33654e-07	0.404814
Prkab2	cKO - Control	-13.8677	9.49117e-07	0.122967
Cbx1	cKO - Control	-13.8552	9.61059e-07	0.817753
Efcab11	cKO - Control	-13.8551	9.61196e-07	0.349045
Spag1	cKO - Control	-13.829	9.86569e-07	0.232339
Mfsd11	cKO - Control	-13.8166	9.98862e-07	0.379481
Creb3l4	cKO - Control	-13.8079	1.00763e-06	0.0825277
4931422A03Rik	cKO - Control	-13.7924	1.0234e-06	0.397835
Eif4e	cKO - Control	-13.7873	1.02861e-06	0.731276
Fuca1	cKO - Control	-13.7865	1.02941e-06	0.420602
Nub1	cKO - Control	-13.7842	1.03184e-06	0.133294
Ipo13	cKO - Control	-13.7832	1.03286e-06	0.256732
Snip1	cKO - Control	-13.7799	1.03625e-06	0.342558
Mdm4	cKO - Control	-13.7756	1.04069e-06	0.698312
Nop14	cKO - Control	-13.7607	1.05633e-06	0.315127
Cramp1	cKO - Control	-13.7585	1.05869e-06	0.650599
Prr19	cKO - Control	-13.7573	1.05997e-06	0.258155
Chkb	cKO - Control	-13.7513	1.06634e-06	0.0663326
Krit1	cKO - Control	-13.7428	1.07545e-06	0.0184035
LOC118568792	cKO - Control	-13.7397	1.07876e-06	0.939453
Otud3	cKO - Control	-13.7381	1.08046e-06	0.411854
Klhl10	cKO - Control	-13.7359	1.08284e-06	0.194304
Atp13a1	cKO - Control	-13.7269	1.0927e-06	0.0566611
Patj	cKO - Control	-13.7267	1.09285e-06	0.270199
Rnf181	cKO - Control	-13.7173	1.10318e-06	0.773996
Nsun2	cKO - Control	-13.6799	1.14527e-06	0.533377
Glul	cKO - Control	-13.6476	1.1828e-06	0.143822
Sf3b5	cKO - Control	-13.6394	1.1926e-06	0.715766
4921536K21Rik	cKO - Control	-13.6219	1.21368e-06	0.0922215
Tada1	cKO - Control	-13.6124	1.22517e-06	0.114315
Eif2b4	cKO - Control	-13.6122	1.2254e-06	0.245011
Maff	cKO - Control	-13.5996	1.24104e-06	0.0983042
Polr3f	cKO - Control	-13.5723	1.2753e-06	0.202342
Hectd1	cKO - Control	-13.5536	1.29946e-06	0.474859
Commd1	cKO - Control	-13.5535	1.29949e-06	0.453665
Ubl7	cKO - Control	-13.5524	1.30095e-06	0.567694
Dppa3	cKO - Control	-13.5456	1.30988e-06	0.410526
Ccne1	cKO - Control	-13.5446	1.3111e-06	0.126161
Gm3045	cKO - Control	-13.5429	1.31344e-06	0.0870457
Sox30	cKO - Control	-13.5402	1.31698e-06	0.414197
Qk	cKO - Control	-13.5248	1.3374e-06	0.861491
Dnai3	cKO - Control	-13.5165	1.34848e-06	0.197837
Trim39	cKO - Control	-13.5153	1.35015e-06	0.172104
Erlec1	cKO - Control	-13.5053	1.36367e-06	0.546578
Dmpk	cKO - Control	-13.5012	1.36931e-06	0.170515
Tubb5	cKO - Control	-13.4812	1.39691e-06	0.408837
Dennd5b	cKO - Control	-13.4519	1.43858e-06	0.634519
Mfn1	cKO - Control	-13.4337	1.46499e-06	0.0778359
Nmnat3	cKO - Control	-13.4268	1.47512e-06	0.301486
Cox17	cKO - Control	-13.4224	1.48163e-06	0.728962
Aoah	cKO - Control	-13.4121	1.49692e-06	0.121574
Npdc1	cKO - Control	-13.4022	1.5118e-06	0.0908418
Txnrd1	cKO - Control	-13.3928	1.52602e-06	0.459074
Dennd4c	cKO - Control	-13.3891	1.53176e-06	0.195341
Klf4	cKO - Control	-13.354	1.5864e-06	0.188427
Derl1	cKO - Control	-13.3312	1.6231e-06	0.368486
Slc17a9	cKO - Control	-13.3239	1.63493e-06	0.331328
Trip12	cKO - Control	-13.313	1.65284e-06	0.632451
Cfap126	cKO - Control	-13.3086	1.66022e-06	0.104057
Gm46272	cKO - Control	-13.3003	1.67392e-06	0.307983
Atg4b	cKO - Control	-13.2993	1.67574e-06	0.379219
Efcab2	cKO - Control	-13.2891	1.69288e-06	0.386234
Prkcz	cKO - Control	-13.2876	1.69532e-06	0.545181
Slc5a10	cKO - Control	-13.2827	1.70367e-06	0.0142069
Pex11g	cKO - Control	-13.2767	1.71398e-06	0.318351
Nadk2	cKO - Control	-13.2719	1.72222e-06	0.355688
Cd55b	cKO - Control	-13.266	1.73249e-06	0.3791
Sidt2	cKO - Control	-13.2652	1.73387e-06	0.596523
Gm46934	cKO - Control	-13.2608	1.74149e-06	0.892821
Tomm34	cKO - Control	-13.2599	1.74308e-06	0.271946
Chmp6	cKO - Control	-13.2558	1.75011e-06	0.142906
Chmp2b	cKO - Control	-13.2542	1.75303e-06	0.696539
Ezh2	cKO - Control	-13.251	1.75852e-06	0.360795
Sass6	cKO - Control	-13.2333	1.78991e-06	0.57728
Ddx24	cKO - Control	-13.2275	1.80032e-06	0.248632
Adss	cKO - Control	-13.1861	1.87645e-06	0.358225
Hsf2bp	cKO - Control	-13.1817	1.88482e-06	0.410388
Eif4a3	cKO - Control	-13.1768	1.89412e-06	0.380762
Mrpl18	cKO - Control	-13.1681	1.91063e-06	0.186962
Ppp1r7	cKO - Control	-13.1632	1.91988e-06	0.483177
Usp47	cKO - Control	-13.1539	1.93791e-06	0.361555
Mindy4	cKO - Control	-13.1413	1.9625e-06	0.065136
Rbm27	cKO - Control	-13.1311	1.9826e-06	0.103084
Pdxdc1	cKO - Control	-13.1097	2.02554e-06	0.389132
Mtx1	cKO - Control	-13.106	2.03305e-06	0.504576
Hnrnpd	cKO - Control	-13.1059	2.03314e-06	0.659551
Rpl19	cKO - Control	-13.1033	2.03845e-06	0.85014
Ttc30a2	cKO - Control	-13.099	2.0473e-06	0.575192
Lamp1	cKO - Control	-13.082	2.08228e-06	0.943791
Srrm2	cKO - Control	-13.0765	2.09384e-06	0.857828
Fbxl3	cKO - Control	-13.06	2.12865e-06	0.548769
Gapdhs	cKO - Control	-13.0452	2.16052e-06	0.281162
Tchp	cKO - Control	-13.0378	2.17654e-06	0.0290396
Sae1	cKO - Control	-13.0318	2.18958e-06	0.761888
Ddx46	cKO - Control	-13.0308	2.19175e-06	0.504383
Grin2d	cKO - Control	-13.0301	2.19324e-06	0.3949
Rrm1	cKO - Control	-13.0154	2.22577e-06	0.213544
Dnajc8	cKO - Control	-13.0083	2.24174e-06	0.51817
Bcl2l12	cKO - Control	-12.9793	2.30769e-06	0.641359
Mtor	cKO - Control	-12.9665	2.33736e-06	0.512331
Metap1	cKO - Control	-12.9583	2.35655e-06	0.283951
Aup1	cKO - Control	-12.9309	2.42213e-06	0.592055
Btg1	cKO - Control	-12.9272	2.4309e-06	0.501941
Sft2d1	cKO - Control	-12.917	2.45598e-06	0.125741
Tbata	cKO - Control	-12.9132	2.46528e-06	0.0455437
Fam98b	cKO - Control	-12.9103	2.47246e-06	0.237342
Fbxo43	cKO - Control	-12.9046	2.48657e-06	0.470832
Tuba1b	cKO - Control	-12.9029	2.4907e-06	0.500089
Hgh1	cKO - Control	-12.8917	2.51897e-06	0.381068
Dhx40	cKO - Control	-12.8904	2.52212e-06	0.435582
Insl6	cKO - Control	-12.8853	2.53496e-06	0.663489
Pptc7	cKO - Control	-12.8848	2.53634e-06	0.202091
Trappc6a	cKO - Control	-12.8689	2.57703e-06	0.269084
Ppp1r9b	cKO - Control	-12.8659	2.58477e-06	0.424391
Fam221a	cKO - Control	-12.8408	2.6503e-06	0.183638
Srp68	cKO - Control	-12.8346	2.66689e-06	0.318457
Ddit3	cKO - Control	-12.8191	2.70856e-06	0.415181
Pkd2l2	cKO - Control	-12.8178	2.71207e-06	0.388823
Golga5	cKO - Control	-12.7901	2.78835e-06	0.363403
Arhgap10	cKO - Control	-12.7868	2.79756e-06	0.347827
Pitpna	cKO - Control	-12.7848	2.80315e-06	0.461306
Tmem115	cKO - Control	-12.783	2.80801e-06	0.0295938
Diablo	cKO - Control	-12.7657	2.85699e-06	0.939754
Mrps7	cKO - Control	-12.7431	2.92228e-06	0.501085
Chaf1a	cKO - Control	-12.7429	2.92307e-06	0.466971
Psmd4	cKO - Control	-12.736	2.94321e-06	0.649872
Hnrnpll	cKO - Control	-12.6863	3.09308e-06	0.809635
Cluap1	cKO - Control	-12.685	3.0972e-06	0.0649363
Amz2	cKO - Control	-12.663	3.1661e-06	0.618085
Gabarapl1	cKO - Control	-12.635	3.25604e-06	0.0182351
Lrrc51	cKO - Control	-12.6257	3.28652e-06	0.111379
Ivns1abp	cKO - Control	-12.6217	3.29949e-06	0.712255
Olig2	cKO - Control	-12.619	3.30842e-06	0.366204
Zfp384	cKO - Control	-12.6071	3.34827e-06	0.483694
Klhdc2	cKO - Control	-12.6062	3.35105e-06	0.219061
Smap2	cKO - Control	-12.5958	3.38613e-06	0.543645
Lce1i	cKO - Control	-12.5851	3.4228e-06	0.462904
Prm3	cKO - Control	-12.5813	3.43575e-06	0.367197
Pxdn	cKO - Control	-12.5792	3.44273e-06	0.451363
4930568D16Rik	cKO - Control	-12.5693	3.47706e-06	0.567652
Tjap1	cKO - Control	-12.5681	3.48123e-06	0.0564124
Nol3	cKO - Control	-12.5664	3.48707e-06	0.450717
Tsnaxip1	cKO - Control	-12.5646	3.49349e-06	0.227109
Cct6a	cKO - Control	-12.5537	3.53164e-06	0.387374
Asf1b	cKO - Control	-12.5393	3.58295e-06	0.656179
Gid8	cKO - Control	-12.5302	3.61578e-06	0.16565
Fam71e2	cKO - Control	-12.516	3.66762e-06	0.215429
Rsph6a	cKO - Control	-12.5158	3.66812e-06	0.52994
Slc39a3	cKO - Control	-12.5048	3.70895e-06	0.205404
Chka	cKO - Control	-12.5022	3.71841e-06	0.510868
Dnmbp	cKO - Control	-12.4786	3.80736e-06	0.244214
Ap3b1	cKO - Control	-12.4565	3.89251e-06	0.245951
Incenp	cKO - Control	-12.4428	3.94609e-06	0.166143
Zfp975	cKO - Control	-12.4422	3.94846e-06	0.612634
Cfap46	cKO - Control	-12.4392	3.96044e-06	0.54317
Ebna1bp2	cKO - Control	-12.4379	3.96531e-06	0.135954
Utp18	cKO - Control	-12.4299	3.9974e-06	0.193056
Hipk3	cKO - Control	-12.4281	4.00437e-06	0.328172
Gdpd1	cKO - Control	-12.4253	4.01568e-06	0.231593
Herc2	cKO - Control	-12.4121	4.06892e-06	0.509868
Timm44	cKO - Control	-12.4117	4.07082e-06	0.213171
Wdr26	cKO - Control	-12.4083	4.08439e-06	0.136177
Gtf2f2	cKO - Control	-12.4083	4.0847e-06	0.0490586
Uqcr11	cKO - Control	-12.4035	4.1044e-06	0.685687
Clptm1l	cKO - Control	-12.3946	4.14089e-06	0.415058
4930503L19Rik	cKO - Control	-12.3889	4.16473e-06	0.591758
Gm1527	cKO - Control	-12.3865	4.17475e-06	0.201945
Tial1	cKO - Control	-12.3733	4.23022e-06	0.603178
Zbtb37	cKO - Control	-12.3732	4.23067e-06	0.169227
Tiprl	cKO - Control	-12.3719	4.23592e-06	0.218804
Rab6a	cKO - Control	-12.3692	4.24727e-06	0.43993
Fam209	cKO - Control	-12.3669	4.2573e-06	0.319393
Cpsf1	cKO - Control	-12.3553	4.30703e-06	0.326918
Kifc3	cKO - Control	-12.3499	4.33011e-06	0.295683
Stxbp2	cKO - Control	-12.3413	4.36765e-06	0.603762
Msrb3	cKO - Control	-12.3367	4.38794e-06	0.406681
Grcc10	cKO - Control	-12.3061	4.52385e-06	0.185401
Ift20	cKO - Control	-12.3045	4.53138e-06	0.57658
Bysl	cKO - Control	-12.3034	4.53643e-06	0.401113
Taf11	cKO - Control	-12.2971	4.56497e-06	0.181163
Ttbk1	cKO - Control	-12.2903	4.59614e-06	0.439528
Mroh3	cKO - Control	-12.28	4.64377e-06	0.187104
Ttc30a1	cKO - Control	-12.2721	4.68045e-06	0.57384
Selenoi	cKO - Control	-12.2582	4.74624e-06	0.0131551
Ube2v1	cKO - Control	-12.2413	4.82687e-06	0.634785
Fancc	cKO - Control	-12.2263	4.90008e-06	0.131213
Qpctl	cKO - Control	-12.2258	4.90254e-06	0.0999991
Pi4ka	cKO - Control	-12.224	4.91129e-06	0.510243
Dnajc16	cKO - Control	-12.2211	4.92531e-06	0.16049
Klhl11	cKO - Control	-12.1904	5.07875e-06	0.393731
Ube2f	cKO - Control	-12.187	5.09606e-06	0.372873
Cfap20	cKO - Control	-12.1693	5.18709e-06	0.60903
Yme1l1	cKO - Control	-12.1689	5.18917e-06	0.258797
Actl9	cKO - Control	-12.1641	5.21423e-06	0.29268
Pwwp4c	cKO - Control	-12.1622	5.22431e-06	0.223083
Safb2	cKO - Control	-12.1532	5.27151e-06	0.557553
Slc25a24	cKO - Control	-12.1236	5.4296e-06	0.0727232
Pxt1	cKO - Control	-12.1228	5.43412e-06	0.536705
Sp140	cKO - Control	-12.1227	5.43465e-06	0.347666
Hsf1	cKO - Control	-12.1144	5.4803e-06	0.0121481
Kcnj9	cKO - Control	-12.1093	5.50827e-06	0.0970582
Armh1	cKO - Control	-12.1065	5.52327e-06	0.125311
Stk16	cKO - Control	-12.1013	5.55202e-06	0.198348
Ndufs5	cKO - Control	-12.099	5.56532e-06	0.755823
Dab1	cKO - Control	-12.0896	5.61768e-06	0.259791
Rnf146	cKO - Control	-12.0718	5.71857e-06	0.364591
C2cd3	cKO - Control	-12.057	5.80366e-06	0.476297
Arfgap2	cKO - Control	-12.0537	5.8227e-06	0.371831
Mapk15	cKO - Control	-12.0375	5.91811e-06	0.891712
Olfr789	cKO - Control	-12.0363	5.92508e-06	0.328921
Cul3	cKO - Control	-12.0148	6.05393e-06	0.837347
Rnf115	cKO - Control	-12.0034	6.12363e-06	0.243364
Jhy	cKO - Control	-11.9944	6.17873e-06	0.276426
Deup1	cKO - Control	-11.975	6.29994e-06	0.585827
Dnm2	cKO - Control	-11.9716	6.32113e-06	0.442254
Hdac7	cKO - Control	-11.9712	6.32346e-06	0.0439774
A930018P22Rik	cKO - Control	-11.9691	6.33727e-06	0.419281
Gpatch2	cKO - Control	-11.9679	6.34476e-06	0.171117
Abca17	cKO - Control	-11.9449	6.49211e-06	0.573519
Ubxn11	cKO - Control	-11.9392	6.52931e-06	0.392634
Nepro	cKO - Control	-11.9323	6.57431e-06	0.183449
Aadacl4	cKO - Control	-11.9266	6.61224e-06	0.593251
Nol4l	cKO - Control	-11.9197	6.65787e-06	0.880528
Stk36	cKO - Control	-11.8936	6.8342e-06	0.307356
Zfp24	cKO - Control	-11.8832	6.90567e-06	0.278856
Selenov	cKO - Control	-11.8799	6.92852e-06	0.350425
Wdr12	cKO - Control	-11.8755	6.95858e-06	0.320299
Zfp597	cKO - Control	-11.8696	6.99966e-06	0.238539
Tmem201	cKO - Control	-11.8616	7.05622e-06	0.198502
Mtdh	cKO - Control	-11.8463	7.16496e-06	0.695906
Pnpla7	cKO - Control	-11.8423	7.19361e-06	0.584992
Atxn2	cKO - Control	-11.8368	7.23319e-06	0.658156
Uba2	cKO - Control	-11.825	7.31901e-06	0.346424
Ddx20	cKO - Control	-11.8227	7.33605e-06	0.466611
Lhb	cKO - Control	-11.8226	7.33659e-06	0.58864
Cnpy3	cKO - Control	-11.8063	7.45759e-06	0.593742
Gm904	cKO - Control	-11.8058	7.46097e-06	0.38449
H1f4	cKO - Control	-11.8004	7.50138e-06	0.707091
Vps37c	cKO - Control	-11.7871	7.60181e-06	0.228547
Osbpl1a	cKO - Control	-11.7685	7.74488e-06	0.329968
Vmn1r125	cKO - Control	-11.7644	7.77652e-06	0.685825
Tpx2	cKO - Control	-11.7431	7.9438e-06	0.272516
Ppp1r42	cKO - Control	-11.741	7.96046e-06	0.33085
Saraf	cKO - Control	-11.7369	7.99323e-06	0.661368
Ppp1cb	cKO - Control	-11.7319	8.03309e-06	0.757569
Cbfb	cKO - Control	-11.7248	8.0905e-06	0.276804
Ak8	cKO - Control	-11.7149	8.17121e-06	0.255655
Tent4b	cKO - Control	-11.7007	8.28807e-06	0.1115
Capn15	cKO - Control	-11.6955	8.33129e-06	0.397888
Rfx8	cKO - Control	-11.6886	8.38909e-06	0.633704
Itpk1	cKO - Control	-11.6863	8.40858e-06	0.308187
Aldh9a1	cKO - Control	-11.674	8.51221e-06	0.52586
Daw1	cKO - Control	-11.661	8.624e-06	0.336051
Xrcc1	cKO - Control	-11.6541	8.68332e-06	0.479424
Epn1	cKO - Control	-11.6342	8.85756e-06	0.493441
Ccdc103	cKO - Control	-11.6328	8.87067e-06	0.179441
Dhrs1	cKO - Control	-11.6312	8.88467e-06	0.305869
Polr1c	cKO - Control	-11.6256	8.93461e-06	0.673651
Faf2	cKO - Control	-11.6232	8.95576e-06	0.539468
Rbx1	cKO - Control	-11.6152	9.02816e-06	0.67034
Romo1	cKO - Control	-11.6075	9.09767e-06	0.625674
Kcp	cKO - Control	-11.5905	9.25367e-06	0.209445
[truncated: 10,015 more rows]
